# Supplementary material for: Is gene editing an acceptable alternative to castration in pigs?
Source: PLoS One. 2019 Jun 24;14(6):e0218176. doi: 10.1371/journal.pone.0218176 (PMC6590801; doi:10.1371/journal.pone.0218176)
Supplement: S1 Table — (XLSX) [file pone.0218176.s001.xlsx]

## Sheet: Table 1
S1 Table. Survey questions
Portuguese (original)	.	English (translation)
Sexo	.	Sex
Idade	.	Age
Maior escolaridade	.	Education
Se você tem curso superior ou está cursando, indique a área	.	Study area
Sua religião	.	Religion
Em que área você reside hoje?	.	Place of residence
Por favor, indique seu envolvimento com a agropecuária (Não envolvido, Algum envolvimento (produtor rural, estudante, professor ou profissional, etc.), Cresci em um ambiente de produção agropecuária - família tinha sítio, fazenda, ou outra atividade agropecuária)	.	Involvement with animal production (no involvement, some involvement, grew up in a farming environment)
Você já visitou uma granja de suínos?	.	Visit a pig farm
Você já assistiu algum documentário ou vídeo na internet, televisão etc., mostrando o funcionamento de uma granja de suínos? (Sim/não)	.	Watched a video/documentary about pig production (yes/no)
Em sua opinião, a ciência e tecnologia trazem mais malefícios ou benefícios para a humanidade?	.	In your opinion, does science and technology bring more damage or more benefits to the world?”
Se uma nova tecnologia oferece benefícios, ela deve ser usada mesmo que suas consequências não sejam bem conhecidas	.	If a new technology offers benefits, it should be used even if its consequences are not well known
Marque as suas fontes de informação sobre produção animal (TV – programas rurais, internet, amigos, universidade, Propagandas de produtos (carnes, ovos ou leite), escola, campanhas de ONGs, outros)	.	Sources of information on animal production (TV - rural programs, Internet, university or school, friends, animal product advertising, non-governmental organizations (NGO) campaigns)
Quantas vezes por semana você consome carnes (de bovinos, suínos ou aves)? (Nenhuma, Raramente, 1 a 2 vezes, 3 a 4 vezes, 5 a 7 vezes)	.	How many times a week they ate meat
Para você, como indivíduo, consumir carnes é (Nada importante, Pouco importante, Intermediário, Importante, Muito importante)	.	How important eating meat is for you
Quando você consome carne, você considera o bem-estar dos animais? (Nunca, Quase nunca, Às vezes, Quase sempre, Sempre)	.	Do you consider the welfare of animals when eating meat
Indique a sua opinião sobre a aceitabilidade daedição gênica, como descrito acima, para obter carne suína sem odor sexual	.	It is acceptable to produce pork meat using the gene editing technology described above
Por favor justifique sua opinião	.	Please justify your opinion
Avalie os riscos envolvidos na tecnologia de edição gênica descrita acima	.	Evaluate the risks involved in the gene editing technology described above
Avalie os benefícios envolvidos na tecnologia de edição gênica descrita acima	.	Evaluate the benefits involved in the gene editing technology described above
Indique a sua opinião sobre a aceitabilidade, como consumidor, das seguintes práticas na produção de alimentos	.	Indicate your opinion on the acceptability, as a consumer, of the following practices in food production
Carne produzida por suínos alimentados com rações com componentes transgênicos	.	Meat produced by pigs fed with diets containing transgenic components
Microorganismos modificados geneticamente para melhorar sua eficiência na produção de alimentos fermentados para alimentação humana	.	Microorganisms genetically modified to improve their efficiency for production of fermented food for human consumption
Suínos modificados geneticamente para produzir maior quantidade de carne para alimentação humana	.	Pigs genetically modified to produce more meat for human consumption
Carne produzida in vitro a partir de células tronco de suínos	.	Meat produced in vitro from pig stem cells
Vegetais modificados geneticamente para conterem maiores concentrações de nutrientes para alimentação humana	.	Vegetables genetically modified to contain higher concentrations of nutrients for food
Queremos saber se você tinha conhecimento dessas informações antes de responder este questionário	.	We want to know if you knew about this information BEFORE you answered this questionnaire:
Modificações genéticas podem ser induzidas nos animais através de biotecnologias para melhorar diversas características, como resistência ao calor, produção de proteína ou resistência a doenças	.	Genetic modifications can be induced in animals through biotechnologies to improve various characteristics, such as heat resistance, protein production or disease resistance
A carne de suínos não castrados e abatidos após a puberdade pode apresentar "odor sexual"	.	Meat from non-castrated pigs slaughtered after puberty may present boar taint
A maioria das rações para suínos e aves utilizadas no Brasil são produzidas com soja e milho transgênicos	.	Most pigs and poultry feeds used in Brazil are produced with transgenic soy and corn
Todos os suínos machos abatidos no Brasil são castrados	.	All male pigs slaughtered in Brazil are castrated
Vacinas utilizadas para estimular o organismo a produzir anticorpos não deixam resíduos nos produtos animais	.	Vaccines used to stimulate the body to produce antibodies do not leave residues in animal products
A castração cirúrgica de suínos sem controle da dor é a técnica mais comum no Brasil	.	Surgical castration of pigs without pain control is the most common technique in Brazil
Assinale se as seguintes afirmações são Verdadeiras ou Falsas	.	Check if the following statements are True or False
Tomates geneticamente modificados contêm genes, enquanto os tomates comuns não	.	Ordinary tomatoes do not contain genes, while genetically modified tomatoes do
Ao comer um produto geneticamente modificado, os genes dessa pessoa podem se modificar	.	By eating a genetically modified food, a person's genes could also become modified
É possível transferir genes de plantas para animais	.	It is possible to transfer animal genes into plants
Os animais geneticamente modificados são sempre maiores que os animais comuns	.	Genetically modified animals are always bigger than ordinary ones
A carne de suínos modificados com genes de um peixe poderia ter gosto de peixe	.	Pigs modified with genes from a fish would probably taste fishy
