# Supplementary material for: Is gene editing an acceptable alternative to castration in pigs?
Source: PLoS One. 2019 Jun 24;14(6):e0218176. doi: 10.1371/journal.pone.0218176 (PMC6590801; doi:10.1371/journal.pone.0218176)
Supplement: S2 Table — (XLSX) [file pone.0218176.s002.xlsx]

## Sheet: Table 2
S2 Tabl2. Type 3 Analysis of Effects based on Multinomial logistic regression
Effect	DF	Wald Chi-Square	Pr>ChiSq
AGE	6	10. 7648	0.0959
STUDY_AREA	14	18. 8745	0.1698
INVOLVIMENT123	4	10. 6022	0.0314
