# Supplementary material for: Is gene editing an acceptable alternative to castration in pigs?
Source: PLoS One. 2019 Jun 24;14(6):e0218176. doi: 10.1371/journal.pone.0218176 (PMC6590801; doi:10.1371/journal.pone.0218176)
Supplement: S1 Data — (XLSX) [file pone.0218176.s003.xlsx]

## Sheet: questionnaire responses
ID	SEX	AGE	EDUCATION	STUDY_AREA	RELIGION	PLACE OF RESIDENCE	INVOLVEMENT WITH ANIMAL PRODUCTION	VISIT A PIG FARM	WATCHED A VIDEO/DOCUMENTARY ABOUT PIG PRODUCTION	In your opinion, science and technology brings more harms or benefits to humanity?	If a new technology offers benefits, it should be used even if its consequences are not well known	TV	INTERNET	FRIENDS	UNIVERSITY	ADVERTISING	SCHOOL	ONG	EXPERIENCE	how many times a week they ate meat	how important eating meat is for you	Do you consider the welfare of animals when eating meat	EDITION	RISKS	BENEFITS	ACEPT_CONCENTRATE	ACEPT_OGM	ACEPT_MOREMEAT	ACEPT_INVITRO	ACEPT_VEGETABLES	KNEW_BIOTECNOLOGY	KNEW_ODOR	KNEW_TRANSGENIC	KNEW_CASTRATION	KNEW_VACCINE	KNEW_PAIN	TRUE_TOMATOS	TRUE_PEOPLE	TRUE_PLANT	TRUE_ANIMAL	TRUE_FISH
1	2	2	2	4	1	1	1	2	2	2	2	1	1	2	1	1	2	2	2	5	4	3	2	2	3	1	1	2	1	1	2	2	1	2	2	2	1	2	1	1	2
2	1	1	4	2	3	1	3	2	1	2	2	2	1	1	2	1	2	2	2	5	5	1	3	2	4	3	4	5	3	4	1	2	1	2	2	1	2	2	1	2	2
3	1	2	3	7	2	1	1	2	1	3	4	1	1	2	2	2	2	1	2	4	4	1	1	5	2	2	1	1	1	3	2	2	1	2	2	2	1	2	2	1	3
4	2	1	3	4	3	1	1	1	1	2	2	2	1	2	2	2	2	2	2	5	4	3	4	2	4	4	4	3	2	4	1	2	1	2	2	2	2	2	3	1	3
5	2	2	2	1	1	1	1	2	1	3	2	1	2	2	2	2	2	2	2	2	4	3	4	5	1	4	1	2	3	3	2	2	1	2	2	2	2	1	2	1	2
6	2	1	2	1	2	1	1	2	2	2	2	2	1	2	2	2	2	2	2	5	4	2	5	2	5	2	5	1	2	3	1	2	1	1	2	1	3	3	1	2	2
7	2	2	4	4	1	1	3	1	1	2	2	2	2	1	2	2	2	2	2	5	4	1	4	5	5	1	1	1	1	1	1	2	1	2	2	2	2	2	2	2	2
8	1	2	4	2	2	1	3	1	2	3	2	2	1	2	2	2	2	2	2	4	3	3	5	2	4	1	3	2	3	3	1	2	2	2	2	2	3	2	3	2	2
9	1	3	4	2	1	1	1	2	2	2	3	1	2	2	2	2	2	2	2	5	4	1	5	4	4	4	4	5	5	5	1	2	1	2	2	2	3	3	3	3	3
10	1	4	1	1	1	1	1	2	2	2	4	1	1	2	2	2	2	2	2	4	3	2	3	3	3	4	4	4	2	2	2	1	2	2	2	2	3	2	1	1	2
11	1	4	5	7	2	1	3	2	1	3	3	1	2	1	1	1	2	2	2	4	3	3	5	1	5	1	1	1	3	1	1	2	2	2	2	2	1	2	3	3	2
12	2	4	3	1	2	1	1	1	1	3	4	2	1	2	2	2	2	2	2	2	1	5	1	4	3	1	1	1	1	1	1	1	2	1	2	2	2	2	2	1	3
13	2	2	4	3	2	1	1	2	1	3	4	2	1	1	1	2	2	2	2	4	4	3	5	3	5	1	2	2	1	4	1	2	1	2	2	2	2	2	3	1	2
14	2	4	2	1	1	1	1	2	2	2	5	2	2	2	2	1	2	2	2	4	4	2	2	4	2	1	1	2	1	1	2	2	2	2	2	2	3	2	3	3	3
15	1	4	2	1	2	1	1	2	1	1	2	1	1	2	2	2	2	2	2	4	4	2	2	4	2	1	1	2	1	2	2	2	2	2	2	2	3	2	2	1	2
16	2	1	2	6	2	1	2	2	2	3	3	2	1	1	1	1	2	2	2	5	5	2	4	4	3	4	4	3	1	2	2	1	2	2	2	1	2	2	3	2	2
17	2	2	4	2	2	1	3	1	1	3	3	1	2	2	2	2	2	2	2	3	4	3	1	2	5	4	5	5	4	5	1	2	1	2	2	2	1	1	1	1	1
18	1	3	3	1	1	1	1	2	1	3	4	1	2	2	2	2	2	2	2	5	3	1	5	1	4	1	1	1	3	1	2	2	1	2	2	2	2	2	3	2	2
19	2	2	4	2	2	1	3	2	1	3	4	2	2	1	2	2	2	2	2	5	4	2	3	3	3	3	3	3	3	3	2	2	2	2	2	2	3	2	3	3	3
20	2	1	2	1	1	1	1	1	2	2	2	2	1	1	2	2	2	2	2	5	4	2	2	2	4	4	3	3	2	3	1	2	1	2	2	2	2	2	1	2	2
21	2	5	4	8	1	1	3	1	1	2	1	1	1	2	2	2	2	2	2	4	4	5	4	3	3	3	4	5	2	3	1	1	1	2	2	1	2	3	2	1	1
22	1	4	3	1	2	1	1	2	1	2	2	1	1	2	2	2	2	2	2	1	0	0	4	3	3	1	3	1	2	2	2	2	1	2	1	2	3	2	3	3	3
23	1	2	4	2	3	1	1	2	1	3	3	1	1	1	2	2	2	2	2	5	4	5	4	4	5	2	2	2	4	2	1	2	1	2	2	2	3	2	2	3	3
24	2	2	4	4	3	1	1	1	1	3	4	1	1	2	2	2	2	2	2	5	5	1	1	5	4	2	1	1	1	1	1	2	1	2	2	2	2	2	3	2	2
25	1	1	3	1	2	1	1	2	2	2	2	1	2	2	2	2	2	2	2	3	2	3	4	3	4	2	2	2	3	3	2	2	1	2	2	2	3	3	3	3	3
26	2	1	3	2	2	1	3	1	1	2	3	2	2	1	2	2	2	2	2	5	4	3	3	3	4	1	1	1	1	1	2	2	2	2	2	2	3	3	3	3	3
27	2	3	4	1	2	1	1	1	1	2	2	1	2	2	2	2	2	2	2	4	4	4	5	2	5	3	4	3	4	5	2	1	1	1	2	1	3	3	3	1	3
28	2	1	4	2	2	1	1	1	1	2	3	1	1	1	2	2	2	2	2	4	4	2	5	3	4	3	3	4	3	4	1	2	1	2	2	2	3	3	3	2	2
29	2	2	4	8	2	1	1	1	2	1	2	1	1	2	2	2	2	2	2	4	5	5	5	2	5	2	2	1	2	1	1	1	1	2	2	2	3	3	3	1	3
30	2	3	5	8	2	1	3	2	2	1	2	1	2	2	2	2	2	2	2	5	4	3	5	2	4	2	3	4	2	3	2	2	1	2	2	1	3	2	3	2	3
31	2	2	5	7	2	1	2	1	2	1	2	1	2	2	2	2	2	2	2	5	5	1	4	3	3	5	5	5	4	5	2	2	2	2	2	2	2	2	2	3	3
32	1	4	5	3	1	1	1	2	2	3	3	1	2	2	2	2	2	2	2	5	4	2	3	4	2	1	2	1	1	2	1	2	2	2	2	1	3	3	3	3	3
33	2	4	4	4	1	1	2	2	1	1	1	1	2	2	2	2	2	2	2	4	4	1	5	1	5	5	5	2	2	5	2	2	2	2	1	1	1	2	3	3	2
34	2	1	3	6	1	1	2	2	1	3	2	2	1	2	2	2	2	2	2	4	2	5	5	4	4	3	3	3	4	5	1	2	1	2	2	1	2	1	1	2	3
35	2	1	3	4	3	1	1	2	1	2	2	2	1	2	2	2	1	2	2	5	4	2	5	4	4	5	5	5	4	4	1	2	1	2	2	2	2	2	3	2	2
36	2	4	5	2	1	1	3	1	2	1	2	1	1	1	2	1	2	2	1	5	1	5	5	1	5	5	5	5	5	5	1	2	1	2	2	2	3	2	2	2	2
37	1	2	4	2	2	1	1	2	1	3	2	2	1	2	2	2	1	2	2	4	3	2	3	3	3	4	4	4	4	4	2	1	2	2	2	2	3	3	3	3	3
38	2	3	4	4	2	1	1	2	2	2	2	1	1	1	2	1	1	2	2	5	5	2	5	4	3	4	3	3	2	4	2	2	2	2	2	2	3	2	2	1	2
39	2	6	1	1	1	1	3	1	1	1	2	1	2	2	2	2	2	2	2	5	4	2	5	2	5	3	3	3	1	3	1	2	2	2	2	2	3	3	3	1	3
40	2	3	5	2	2	1	2	1	2	2	3	1	1	2	2	2	2	2	2	5	4	2	3	3	3	2	2	1	1	2	1	1	1	1	2	2	2	3	3	3	3
41	2	3	4	4	1	1	1	2	1	2	1	1	2	2	2	2	2	2	2	5	5	2	4	4	5	4	3	4	2	2	2	2	2	2	1	2	3	2	3	3	3
42	1	1	4	2	3	1	1	2	1	3	4	2	1	1	1	2	2	1	2	5	2	4	4	2	5	2	2	1	5	2	1	2	1	2	2	2	2	2	3	2	2
43	2	2	4	2	3	1	1	2	1	3	4	2	1	1	1	2	2	2	2	5	3	3	5	4	4	2	1	1	1	1	1	2	1	2	2	1	2	3	2	2	2
44	2	4	5	5	3	1	2	1	1	3	2	1	1	1	2	1	1	1	2	5	5	3	3	3	1	4	4	4	2	4	1	1	1	1	1	1	2	2	1	2	3
45	1	2	4	4	2	1	1	2	2	2	4	2	1	2	2	2	2	2	2	5	4	2	4	3	3	3	3	1	4	5	2	2	2	2	2	2	3	3	2	3	3
46	2	4	5	4	1	1	1	1	1	1	2	1	1	1	1	2	2	2	2	3	2	4	2	4	4	3	3	3	1	2	2	2	1	2	2	1	3	3	3	1	3
47	1	1	2	4	3	1	1	1	1	2	3	1	1	1	2	1	2	2	2	4	3	3	5	4	5	4	3	3	5	1	1	2	1	2	2	1	2	2	3	2	3
48	2	4	5	4	2	1	1	1	1	2	3	1	1	1	2	2	2	1	2	3	4	3	3	4	5	1	3	2	1	4	1	2	1	2	2	2	2	2	2	2	2
49	2	1	4	4	2	1	2	2	2	2	2	1	2	2	2	2	2	2	2	4	4	4	3	4	4	1	3	2	3	3	1	2	1	2	2	2	2	1	2	3	3
50	2	3	4	8	1	1	1	2	1	1	2	1	2	1	2	2	2	2	2	4	4	4	5	2	5	4	2	2	3	2	1	2	1	2	1	2	1	2	3	1	2
51	1	1	2	4	2	1	1	2	2	3	2	1	1	2	2	1	1	2	2	5	4	3	4	2	4	3	4	2	4	3	2	2	1	2	2	2	2	2	3	3	3
52	1	1	4	4	1	1	3	1	2	3	4	1	1	1	1	1	1	2	2	5	5	1	3	3	3	3	2	2	3	5	1	2	1	2	2	2	3	2	3	1	3
53	2	2	4	4	3	1	1	1	1	2	3	1	1	2	2	1	2	2	2	5	4	2	4	3	3	3	3	4	1	4	1	2	1	2	2	2	2	2	2	2	3
54	2	5	5	2	1	1	3	2	1	2	3	1	2	2	1	2	2	2	2	1	0	0	5	1	5	1	1	5	4	3	2	2	1	2	2	1	3	3	1	1	3
55	2	1	4	4	3	1	3	1	1	2	4	2	1	1	1	2	2	2	2	3	3	3	4	3	4	4	4	1	2	4	2	2	2	2	2	2	2	3	2	3	3
56	1	1	2	2	2	1	1	2	2	2	3	2	1	2	2	1	2	2	2	5	5	1	5	2	5	3	3	1	2	5	2	2	2	1	2	2	3	2	2	3	2
57	1	3	2	1	2	1	3	2	1	1	5	1	2	2	2	2	2	2	2	5	4	5	1	4	2	3	3	2	5	5	1	2	1	2	2	1	1	3	3	2	2
58	1	2	4	2	3	1	1	2	2	3	4	2	1	1	2	2	2	2	2	5	4	1	5	2	4	2	3	3	2	2	2	2	1	2	2	2	2	2	3	3	3
59	1	6	5	4	2	1	2	1	1	3	3	2	1	2	1	2	1	1	2	5	4	3	2	3	3	1	1	1	1	1	2	1	1	1	2	2	1	3	1	1	3
60	2	1	1	2	3	1	2	2	2	3	2	1	1	2	1	2	2	2	2	4	3	2	4	3	4	1	2	3	4	4	1	2	1	1	2	2	2	2	3	3	3
61	1	3	5	2	1	1	1	2	1	2	2	1	1	1	2	1	2	2	2	3	4	2	3	3	3	2	2	1	1	2	1	2	1	2	1	2	2	2	3	3	3
62	1	1	3	2	3	1	3	1	1	3	4	1	1	1	1	1	1	1	2	5	4	3	3	4	4	1	1	1	1	1	1	1	1	1	1	1	2	3	3	3	3
63	1	4	3	1	2	1	1	2	2	3	4	1	2	1	2	2	2	2	1	4	2	5	3	4	3	1	1	2	1	1	2	2	2	2	2	2	3	3	3	3	3
64	2	4	5	2	2	1	1	2	1	2	2	1	1	1	2	1	2	1	2	5	4	3	5	3	4	3	5	5	5	5	2	2	1	2	2	2	3	3	3	1	3
65	2	4	4	2	2	1	1	2	1	2	2	1	1	1	2	2	2	2	2	5	4	1	4	3	5	4	4	5	5	5	1	2	1	2	2	2	2	2	2	1	2
66	1	3	5	3	2	1	3	1	1	3	2	2	2	1	2	2	2	2	2	5	4	1	2	2	4	1	1	1	1	5	2	1	2	2	2	1	3	3	3	3	3
67	1	1	2	1	3	1	1	2	2	2	2	2	1	2	2	2	2	2	2	5	3	3	3	3	3	5	5	5	1	5	1	2	2	2	2	2	3	1	3	3	2
68	1	3	5	8	1	1	3	1	1	1	2	1	2	1	2	2	2	2	2	1	0	0	3	4	4	2	2	2	3	3	1	2	1	1	2	1	3	2	3	1	3
69	1	1	2	6	2	1	2	2	1	3	3	1	1	1	1	1	2	2	2	5	5	4	4	2	5	5	5	5	1	1	1	1	1	2	1	1	2	2	2	2	2
70	2	2	3	8	1	1	2	2	2	3	2	1	1	2	2	2	2	2	2	5	4	3	4	3	4	2	1	1	3	1	2	1	1	2	2	1	3	3	3	3	3
71	2	2	4	8	3	1	3	1	1	3	3	2	2	2	2	2	2	2	1	4	5	3	2	4	4	3	4	3	5	3	1	1	1	1	2	1	2	2	1	2	3
72	1	3	4	2	2	1	1	1	2	3	2	1	2	2	2	2	2	2	2	5	5	1	1	1	1	1	1	1	1	1	2	2	1	1	2	2	2	2	1	2	1
73	2	1	3	4	3	1	1	2	1	1	2	2	1	2	2	2	2	2	2	5	4	2	4	4	5	2	3	3	4	2	2	2	1	2	2	1	3	3	3	3	3
74	1	3	3	8	1	1	1	2	1	1	2	1	1	2	2	1	2	2	2	4	4	4	1	5	1	1	1	1	1	1	2	2	1	2	1	2	3	2	3	1	2
75	2	1	3	4	3	1	1	1	2	3	2	1	1	2	1	2	1	2	2	5	4	1	5	2	5	3	4	4	4	4	2	2	1	2	1	2	2	2	3	3	3
76	1	2	5	2	2	1	1	2	1	3	2	1	2	1	2	2	2	2	2	5	4	2	5	2	4	2	5	5	5	5	2	1	1	1	2	1	2	3	2	3	2
77	1	1	2	2	1	2	3	2	2	3	2	2	1	2	2	2	2	2	2	2	1	3	5	3	5	4	3	3	4	4	1	2	1	2	2	2	3	2	3	3	3
78	1	4	2	1	1	2	3	2	2	3	2	2	1	2	2	2	2	2	2	3	3	3	5	3	5	3	3	3	3	3	2	2	1	2	2	2	3	2	2	3	2
79	1	3	5	2	1	1	1	1	1	3	2	1	2	1	2	2	2	2	2	4	3	3	5	4	3	1	4	2	1	1	2	1	1	1	2	1	1	2	3	3	2
80	1	4	5	7	2	1	2	1	1	1	4	2	1	2	2	2	2	2	1	3	4	5	3	1	3	5	4	5	1	5	1	1	1	1	1	1	2	2	3	2	2
81	1	1	4	2	3	1	3	1	1	2	2	1	2	1	2	2	2	2	2	4	4	4	1	3	4	1	4	1	1	4	2	2	1	2	1	2	2	2	3	1	3
82	1	4	5	7	2	1	3	1	1	2	4	1	2	1	2	1	2	2	2	5	5	2	3	1	5	1	1	4	1	4	1	1	1	2	1	1	1	2	3	1	3
83	2	5	1	1	2	1	3	2	2	1	2	2	2	2	2	1	2	2	2	4	4	1	4	2	2	3	3	2	2	3	2	1	2	1	2	2	1	3	3	1	3
84	1	4	4	8	2	1	2	1	1	1	2	1	1	1	2	2	1	2	2	3	1	4	5	4	2	4	5	1	1	1	2	1	2	1	2	2	1	2	2	2	2
85	2	2	4	2	1	1	1	2	2	2	4	1	2	2	2	2	2	2	2	5	5	1	3	4	3	2	4	4	1	3	2	2	2	2	2	2	2	2	2	3	3
86	1	2	4	2	2	1	1	2	1	3	2	1	1	2	2	1	2	2	2	2	2	2	5	2	5	2	3	2	3	4	2	1	1	1	2	1	3	3	3	3	2
87	2	2	4	4	2	1	1	1	2	2	3	1	1	2	2	1	2	2	2	5	4	2	1	1	1	3	3	3	1	3	2	2	2	2	2	2	3	3	2	3	3
88	2	2	5	1	2	1	1	2	2	4	2	1	2	2	2	2	2	2	2	5	4	2	4	3	4	4	4	4	4	4	2	1	2	2	2	1	3	2	3	2	3
89	2	3	5	7	3	1	1	2	2	2	2	1	1	2	2	2	2	2	2	5	5	3	4	3	4	5	4	2	3	4	1	2	1	2	1	2	2	2	1	2	2
90	2	4	4	8	3	1	1	1	1	3	4	1	1	2	2	2	2	1	2	4	3	3	1	3	3	2	2	2	3	2	2	2	1	2	2	2	3	3	3	3	3
91	2	3	3	1	1	1	2	1	2	1	2	2	2	2	2	1	2	2	2	5	3	1	5	3	4	1	1	1	2	1	2	1	1	2	2	1	2	3	2	1	2
92	2	1	2	1	3	1	1	2	2	3	3	2	1	2	2	2	2	2	2	3	4	1	5	1	5	3	2	3	5	5	2	2	2	2	2	2	3	3	3	2	3
93	2	2	4	7	1	1	1	2	1	2	3	1	1	2	2	2	2	2	2	5	5	2	4	2	5	4	4	5	5	2	2	2	2	2	2	2	2	2	3	1	3
94	1	3	4	8	1	1	3	1	1	3	2	1	2	1	2	1	1	2	2	4	4	3	5	5	5	2	3	1	1	2	2	1	1	2	1	2	3	3	3	1	3
95	2	1	3	4	1	1	1	2	2	2	2	1	1	1	2	1	2	2	2	5	5	1	4	2	4	4	4	4	3	4	2	2	2	2	2	2	2	2	1	2	2
96	2	4	5	2	2	1	1	2	2	2	2	1	2	2	2	1	2	2	2	5	4	5	3	2	3	3	3	5	3	5	1	2	1	2	1	2	3	2	3	1	3
97	2	2	4	4	3	1	3	1	2	2	2	2	2	1	2	2	1	2	1	5	3	1	4	2	5	3	5	4	4	5	1	2	1	2	2	1	2	2	3	2	2
98	2	6	5	2	2	1	1	1	1	2	3	1	2	2	2	2	2	2	2	2	4	1	5	1	5	5	2	2	2	5	1	1	1	2	1	1	3	3	3	2	3
99	2	1	3	7	2	1	1	2	1	2	2	2	1	2	2	2	1	2	2	5	4	2	4	2	4	4	3	4	3	5	1	2	2	1	2	1	2	2	1	3	1
100	2	2	4	7	1	1	1	2	2	2	2	1	1	1	1	2	2	2	2	5	4	2	1	3	3	1	1	1	3	1	2	2	2	2	2	2	2	2	2	2	3
101	2	1	3	4	2	1	1	1	1	3	4	1	2	2	2	2	2	2	2	5	4	1	5	3	5	3	3	5	4	5	2	2	2	2	2	2	3	2	3	3	2
102	2	2	2	1	1	1	1	2	1	2	2	1	2	2	2	2	2	2	2	5	4	3	3	4	5	2	2	3	2	4	2	2	1	2	2	1	2	2	3	1	2
103	2	4	5	2	1	1	1	2	2	1	2	1	1	2	2	2	2	2	2	4	4	1	5	1	5	5	4	1	1	2	2	2	1	2	2	2	3	2	3	2	2
104	2	2	4	3	3	1	1	2	1	3	2	2	1	1	2	1	2	1	2	4	3	4	4	4	4	2	4	3	5	4	1	2	1	2	2	2	2	2	3	2	3
105	1	3	4	2	1	1	1	2	1	3	2	1	2	1	2	2	1	2	2	5	5	1	4	4	2	2	2	1	1	1	2	2	1	2	2	2	3	3	3	1	3
106	1	3	4	2	1	1	1	2	2	3	2	2	1	1	2	1	2	2	2	1	0	0	3	4	4	4	1	1	2	4	2	2	1	1	1	1	3	1	1	1	2
107	2	4	4	4	1	1	1	1	1	2	2	1	2	2	2	2	2	2	2	5	4	5	1	5	1	2	1	1	1	1	2	2	2	2	2	2	3	3	3	3	3
108	2	3	4	8	2	1	1	1	1	1	2	1	2	1	2	2	2	2	2	4	3	3	4	2	2	5	4	4	4	4	2	1	1	2	1	2	2	3	2	3	3
109	1	4	5	2	1	1	3	1	1	2	1	2	2	1	2	2	2	2	2	5	4	4	5	2	4	3	2	2	2	5	1	1	1	1	2	2	3	3	3	3	3
110	1	1	2	2	3	1	1	1	2	2	3	1	2	1	2	2	2	2	2	4	4	2	4	4	3	3	2	2	2	4	1	2	1	2	2	2	2	2	3	2	2
111	2	4	5	2	1	1	3	1	1	2	2	1	1	1	2	2	1	2	2	5	4	4	3	2	4	4	3	4	3	4	1	1	1	1	2	1	3	3	2	3	3
112	2	4	4	8	3	1	3	2	1	3	4	1	1	1	2	2	2	2	2	5	4	3	1	2	2	3	1	1	1	1	1	2	1	1	2	1	2	1	1	2	1
113	2	1	3	4	1	1	1	1	1	2	2	2	2	1	2	2	2	2	2	5	4	1	3	3	3	3	4	4	2	4	1	2	1	2	2	2	3	2	1	2	3
114	1	1	4	2	3	1	1	2	1	3	3	2	1	2	1	2	2	2	2	2	3	2	4	2	4	3	3	2	4	3	1	2	1	2	1	2	2	3	3	1	3
115	1	3	2	1	1	1	1	1	1	2	2	1	2	2	2	2	2	2	2	5	4	3	2	2	2	4	1	4	1	3	1	1	1	1	2	1	1	2	3	1	3
116	2	1	2	4	2	1	1	2	1	3	2	2	1	1	1	2	2	2	2	4	3	4	4	2	3	2	3	2	2	3	2	2	1	2	2	2	2	2	2	2	3
117	1	1	2	1	3	1	1	2	1	3	3	2	1	1	2	1	2	1	2	3	3	2	3	3	3	2	1	1	2	2	1	1	2	2	2	2	2	3	2	3	3
118	1	4	5	5	1	1	1	2	2	3	4	1	2	2	2	2	2	2	2	4	3	3	1	5	4	1	1	1	1	2	1	2	1	2	2	2	2	2	3	2	2
119	2	6	4	4	3	1	3	2	1	2	2	1	2	2	2	2	2	2	2	5	5	5	4	4	4	4	4	5	4	4	1	1	1	1	2	2	3	2	2	1	2
120	1	2	4	2	2	1	1	2	2	3	3	2	1	2	2	2	2	2	2	4	4	3	3	4	4	2	2	1	2	3	1	2	2	2	2	2	3	2	3	2	3
121	1	5	5	8	2	1	1	1	1	1	1	1	1	2	2	2	1	1	2	1	0	0	1	5	1	5	5	1	1	4	2	1	1	2	2	1	1	2	3	2	3
122	1	4	5	7	1	1	1	2	1	2	2	1	1	2	2	2	2	1	2	3	2	4	3	3	3	2	3	1	5	4	1	2	1	2	1	2	2	2	2	2	1
123	2	2	5	4	2	1	1	1	1	3	2	1	1	1	2	2	2	2	2	4	3	2	4	4	4	2	2	1	2	2	2	2	1	2	2	2	3	3	3	1	3
124	1	2	4	5	3	1	1	2	2	2	2	2	1	2	2	2	2	2	2	5	4	3	5	4	5	3	3	2	4	5	1	2	1	2	2	2	2	2	1	3	3
125	2	1	4	4	2	1	3	2	2	2	2	1	1	2	2	1	2	2	2	5	4	3	5	4	5	4	3	4	3	5	1	2	1	2	1	2	3	2	1	1	3
126	2	5	4	2	3	2	2	1	1	3	2	1	1	1	2	1	2	2	2	5	3	5	3	2	4	1	1	3	3	3	1	1	1	2	2	2	3	3	3	3	3
127	2	6	4	2	2	1	3	2	2	3	3	1	1	1	2	2	2	1	2	1	0	0	3	3	3	1	2	3	1	4	1	2	1	2	2	2	2	2	2	1	2
128	1	4	4	7	3	1	1	1	1	3	3	2	1	2	2	1	2	1	2	5	3	3	3	4	4	1	1	1	1	1	1	2	1	2	1	2	3	2	3	3	3
129	1	2	3	4	1	1	1	2	2	3	1	1	1	1	1	1	1	1	2	5	2	2	1	2	4	3	3	4	3	3	1	2	2	2	2	1	3	3	3	1	3
130	1	4	5	2	3	1	1	1	2	3	2	2	2	1	2	2	2	2	2	2	1	5	4	4	4	1	2	1	2	1	2	2	1	1	2	2	2	3	1	2	2
131	2	2	4	4	3	1	2	1	1	2	2	2	1	1	1	2	2	2	2	3	3	3	5	4	2	5	5	5	5	5	1	1	1	2	2	1	2	2	1	2	1
132	2	3	4	3	1	1	1	2	2	2	2	1	2	2	2	2	2	2	2	5	5	1	4	4	5	4	4	4	4	4	1	2	2	1	2	1	2	2	2	3	2
133	2	1	2	2	2	1	1	2	1	3	2	2	1	1	2	2	2	2	2	5	4	4	3	2	4	4	5	5	4	5	1	1	1	2	2	1	2	2	2	3	3
134	2	1	2	4	3	1	1	2	2	2	2	2	2	2	2	2	1	2	2	5	4	1	5	3	4	5	5	5	2	5	1	2	1	2	2	2	2	2	2	2	2
135	1	2	5	7	3	1	1	2	2	3	2	1	1	1	2	2	2	2	2	4	2	3	5	1	5	2	5	1	3	5	2	2	1	2	2	2	2	3	3	2	2
136	2	2	4	4	2	1	1	2	2	3	2	2	1	2	2	2	2	2	2	5	5	1	5	1	5	2	5	1	2	2	1	2	1	2	2	1	2	3	3	2	2
137	2	3	4	5	3	1	1	2	2	3	3	1	1	1	1	2	2	2	2	5	5	4	4	3	4	4	3	2	1	2	1	1	1	1	2	1	2	2	1	3	3
138	2	2	3	1	1	1	1	2	2	3	2	2	1	1	2	2	2	2	2	4	4	4	3	3	3	2	1	3	1	4	2	2	1	2	2	2	3	3	3	3	3
139	2	4	5	4	3	1	1	2	1	2	4	1	1	2	2	2	2	2	2	4	3	4	2	4	2	1	1	1	1	3	2	2	1	2	2	2	2	2	2	2	2
140	1	2	5	8	1	1	3	1	2	3	4	1	2	2	2	2	2	2	2	4	3	2	2	4	4	5	5	1	1	2	1	2	1	2	2	2	1	3	1	3	3
141	1	2	4	4	2	1	1	2	2	2	2	2	2	2	2	1	2	2	2	5	5	2	4	4	5	2	3	4	1	4	2	2	1	2	2	2	2	2	2	2	3
142	2	5	2	1	2	1	1	2	2	2	2	2	1	2	2	2	2	2	2	4	4	2	5	1	5	2	1	1	1	1	2	2	2	2	2	2	3	3	3	3	3
143	1	5	5	3	1	1	3	2	2	2	2	1	1	1	2	1	2	2	2	4	4	3	2	2	4	1	1	4	4	4	1	2	1	2	2	2	2	2	2	3	2
144	2	2	4	4	1	1	3	1	2	2	2	2	1	2	2	2	2	2	2	5	4	3	3	2	5	1	3	5	5	5	2	1	1	1	1	1	3	3	3	3	3
145	1	1	4	2	1	1	1	2	2	3	3	1	1	2	2	2	2	2	2	4	2	2	2	3	3	1	2	1	1	3	2	2	1	2	2	2	3	2	2	3	2
146	1	1	4	7	1	1	1	2	1	2	2	1	1	2	2	2	2	2	2	4	3	2	5	4	4	5	1	1	2	4	2	2	1	2	2	2	2	2	2	3	3
147	2	2	2	1	2	1	1	2	2	3	2	1	2	2	2	2	2	2	2	5	4	3	3	3	5	4	4	1	1	1	2	2	2	2	2	1	1	2	2	1	3
148	2	2	2	3	2	1	1	1	1	1	2	2	1	2	1	2	2	2	2	4	5	3	5	2	5	5	5	5	3	5	1	2	1	1	1	2	2	2	2	2	2
149	1	2	5	2	2	1	1	2	2	3	2	2	1	2	2	2	2	2	2	4	3	1	5	1	5	1	3	5	1	3	2	2	2	2	2	2	3	2	3	3	3
150	1	1	2	1	3	1	1	2	2	3	2	2	1	2	2	2	2	2	2	5	4	1	2	3	3	3	4	3	3	3	1	2	1	2	2	2	2	2	1	2	3
151	1	5	4	2	2	1	3	1	2	3	2	1	2	1	2	2	2	2	2	3	2	2	4	2	4	1	1	1	1	1	2	1	1	1	2	1	3	3	3	3	3
152	2	3	5	4	2	1	3	1	2	2	2	1	1	2	2	2	2	2	2	5	4	3	3	3	3	5	4	5	4	5	2	2	2	2	2	2	3	2	3	1	3
153	1	2	4	2	1	1	1	1	2	2	3	1	2	2	2	2	2	2	2	5	4	2	4	2	5	3	1	1	1	4	2	2	1	2	2	2	3	2	2	2	3
154	1	1	2	3	2	1	1	1	1	3	3	2	2	1	2	2	2	2	2	3	2	4	1	5	1	1	1	1	3	1	1	2	1	2	2	2	2	2	2	2	2
155	1	2	4	2	1	1	1	2	2	3	2	1	2	2	2	2	2	2	2	5	4	2	5	4	4	3	2	2	2	2	2	2	2	2	2	2	3	2	3	1	2
156	1	1	2	1	2	1	1	2	1	1	2	1	2	2	2	2	2	2	2	5	5	2	4	3	2	4	2	2	1	1	2	1	1	1	2	1	3	2	2	1	3
157	1	3	4	2	1	1	1	2	2	2	2	1	2	2	2	2	2	2	2	5	1	1	5	4	4	4	2	1	1	1	2	2	2	2	2	2	3	1	3	1	2
158	1	2	2	6	3	1	1	2	1	3	2	1	1	2	1	2	2	2	2	4	4	5	3	4	4	1	4	3	4	3	1	1	2	1	1	1	3	2	2	3	2
159	1	2	5	6	1	1	2	1	1	2	2	1	1	1	2	2	2	2	2	4	4	5	3	3	3	4	4	4	2	4	1	1	1	2	1	2	2	2	1	2	2
160	1	1	4	2	1	1	3	2	1	2	2	1	2	1	2	2	2	2	2	4	3	1	1	4	2	2	2	2	1	2	1	2	1	2	2	1	3	2	2	2	3
161	2	1	2	4	3	1	1	2	2	3	2	1	1	2	2	2	2	2	2	5	5	5	5	3	4	5	4	3	4	5	1	2	1	2	2	1	2	2	2	2	1
162	1	3	4	4	3	2	3	1	1	3	5	1	1	2	2	2	2	2	2	5	4	5	5	4	5	2	2	2	1	1	1	1	1	1	2	1	1	1	3	1	3
163	1	1	2	4	2	1	1	2	2	3	4	1	2	2	2	2	2	2	2	5	3	1	5	1	5	2	2	1	3	2	1	2	1	2	2	2	2	3	3	3	3
164	1	3	2	1	2	1	1	2	1	3	4	1	1	2	2	2	2	1	2	5	4	3	3	4	3	3	1	2	3	3	1	1	1	2	2	1	1	2	3	2	2
165	2	2	4	8	1	1	1	2	2	1	2	1	1	2	2	2	1	2	2	5	5	1	5	1	5	3	3	3	3	3	1	2	1	2	2	2	3	2	2	2	3
166	1	3	4	4	1	1	1	2	2	2	4	2	1	2	2	2	2	2	2	5	3	1	1	5	2	1	1	1	1	1	2	2	1	2	2	2	3	3	3	1	3
167	2	3	2	1	1	1	1	1	2	2	2	2	1	2	2	2	2	2	2	3	4	1	5	1	4	5	5	5	5	5	1	2	2	2	2	2	3	2	3	3	3
168	1	2	4	2	1	1	1	1	2	2	2	2	1	2	2	2	2	2	2	3	4	1	3	3	4	4	2	4	4	4	1	2	2	2	2	2	3	2	3	3	3
169	2	3	4	2	3	1	1	2	2	2	5	2	2	2	2	1	2	2	2	5	5	2	5	1	5	1	1	1	1	1	1	2	2	1	2	2	2	3	3	3	3
170	2	3	5	4	2	1	2	1	1	2	2	1	1	2	2	1	2	2	2	5	4	3	3	4	5	1	3	2	2	3	1	1	1	2	2	1	1	3	2	2	2
171	2	2	4	3	1	2	1	2	2	3	3	1	1	2	2	2	2	2	2	3	4	2	1	5	3	3	4	1	1	4	1	2	1	2	2	2	2	1	1	2	3
172	1	1	2	1	1	1	1	2	2	3	2	2	2	2	2	1	1	2	2	2	1	1	3	5	4	3	1	1	1	1	2	2	1	2	2	2	1	1	2	1	2
173	2	3	2	4	2	1	2	1	1	2	2	1	1	2	2	2	2	2	2	5	4	3	3	3	3	3	3	2	2	3	1	2	1	1	2	1	2	2	2	2	2
174	1	1	2	3	2	1	1	2	1	2	3	2	1	2	2	2	2	2	2	4	3	3	4	4	4	3	3	4	5	3	1	2	2	2	2	2	3	2	2	2	2
175	1	1	2	6	1	1	2	2	2	2	2	2	2	2	1	1	2	2	2	3	3	3	4	3	4	1	3	5	4	4	1	1	2	2	1	2	1	2	3	2	1
176	1	1	4	3	1	1	1	2	2	3	2	2	2	1	2	1	2	2	2	4	4	3	4	3	3	3	3	3	3	3	1	2	1	2	2	2	3	2	3	1	3
177	2	2	2	1	2	1	1	2	2	2	4	2	1	2	2	2	2	2	2	5	5	2	5	2	5	3	4	3	2	3	1	1	2	1	2	2	3	2	3	2	2
178	2	3	4	3	2	1	1	2	2	2	3	1	1	2	2	2	2	2	2	5	4	2	4	3	3	1	3	3	1	3	1	2	2	2	2	2	3	3	3	3	3
179	2	2	3	4	1	1	1	2	2	2	2	2	1	2	2	2	2	2	2	5	5	1	3	3	3	3	3	1	3	3	2	2	2	2	2	2	3	3	3	3	3
180	1	3	4	4	1	1	3	2	1	2	3	1	1	2	2	1	2	2	2	4	3	1	1	3	3	5	3	3	2	3	2	2	1	2	1	1	1	2	3	2	2
181	2	3	5	5	2	1	1	1	1	2	2	2	1	2	1	2	2	2	2	4	3	1	4	3	4	4	5	1	1	3	1	2	2	2	1	1	2	2	2	2	2
182	2	5	4	7	2	1	3	1	1	1	2	1	2	2	2	2	2	2	2	4	2	2	5	1	5	3	5	5	5	5	2	2	1	2	1	1	2	2	2	2	2
183	2	1	2	1	3	1	1	2	1	2	2	2	1	1	2	2	2	1	1	5	3	2	4	2	4	3	2	3	4	4	1	1	1	2	2	2	3	3	3	2	3
184	1	2	4	7	1	1	1	2	2	2	3	2	1	2	2	2	2	2	2	5	3	1	5	4	5	1	5	5	5	5	1	2	1	2	2	2	2	2	1	3	2
185	1	3	4	2	3	1	1	2	2	3	3	1	1	2	2	2	2	1	2	4	3	3	4	2	4	2	4	2	2	3	1	2	1	1	2	2	2	1	3	2	3
186	1	3	4	2	2	1	3	1	1	3	4	1	2	2	2	2	2	2	2	2	1	5	3	4	1	5	4	1	1	5	2	2	1	2	2	1	1	3	3	1	2
187	1	2	5	7	1	1	3	1	2	2	2	2	2	1	2	2	2	2	2	5	4	3	3	4	4	3	3	4	3	4	2	2	2	1	2	1	3	3	3	3	3
188	1	1	2	1	3	2	3	2	1	3	2	2	1	1	2	2	1	1	2	2	2	2	2	5	4	1	1	1	1	1	2	2	1	2	2	1	2	2	3	2	3
189	2	3	4	5	3	1	2	2	1	2	3	2	1	2	1	2	2	2	2	5	4	3	5	4	5	5	5	1	5	5	1	2	1	1	1	2	2	2	1	2	2
190	2	3	5	2	3	1	1	2	2	2	3	2	2	2	2	1	2	2	2	5	5	2	5	2	5	2	5	4	2	4	2	2	1	2	2	2	2	2	3	2	2
191	2	1	4	2	3	1	1	1	1	4	4	1	1	2	2	2	1	2	2	4	3	2	3	4	4	2	2	2	1	2	2	2	1	2	2	1	3	1	3	2	2
192	1	3	4	4	1	1	1	2	1	3	2	1	2	2	2	1	2	2	2	5	4	2	3	4	3	1	1	1	4	1	2	2	2	2	2	2	3	3	3	1	3
193	1	3	2	1	2	1	1	2	2	2	3	1	1	2	2	2	2	2	2	3	2	5	1	3	2	1	5	1	3	4	2	2	1	2	2	2	2	2	2	3	2
194	2	5	5	2	3	1	1	1	2	3	4	2	2	2	1	1	2	2	2	4	3	4	5	1	5	1	4	4	4	4	2	2	2	2	2	2	2	2	2	3	3
195	2	6	5	2	2	1	3	1	1	1	1	2	2	2	2	2	1	2	2	3	2	1	5	1	5	1	1	1	1	1	1	2	1	1	1	1	3	2	2	3	2
196	1	2	5	3	2	1	1	2	2	1	2	2	1	2	2	2	2	2	2	5	4	2	5	2	5	5	5	4	5	5	2	2	2	2	2	2	3	2	3	1	2
197	2	2	5	4	3	1	1	2	1	2	2	1	1	2	2	2	2	2	2	5	5	2	5	2	4	4	5	5	4	5	2	2	2	2	2	2	3	2	2	3	2
198	1	1	2	8	3	1	1	2	1	3	2	1	1	2	2	2	2	2	2	5	4	2	5	2	4	1	1	5	2	2	2	2	1	2	2	2	3	1	3	1	3
199	2	5	4	2	1	1	1	1	1	3	3	1	1	2	2	2	2	2	2	3	3	5	3	4	4	2	2	2	1	1	2	2	1	2	1	2	3	1	3	1	3
200	1	2	4	4	2	1	1	2	2	3	3	2	1	2	2	2	2	2	2	5	4	4	4	4	5	5	5	4	4	5	1	2	1	2	2	2	3	2	3	2	2
201	2	4	5	7	2	1	1	1	1	2	3	2	2	2	2	2	2	2	1	5	5	2	4	4	5	2	4	3	2	3	1	2	2	2	1	2	2	2	2	1	3
202	2	2	5	2	3	1	2	1	2	2	4	1	1	1	1	1	2	1	2	5	5	2	1	5	2	5	4	3	1	4	1	1	1	2	2	2	2	3	1	2	3
203	1	2	5	2	2	1	3	1	1	3	4	1	1	1	2	2	2	1	2	4	4	3	1	5	2	2	2	2	1	2	1	2	1	2	2	2	2	2	3	2	2
204	1	1	2	7	2	1	3	1	1	3	3	1	1	1	1	2	2	2	2	5	4	3	4	3	4	2	3	2	3	4	2	2	1	2	2	2	3	3	3	2	3
205	1	1	2	2	1	1	1	2	1	3	2	1	1	1	2	2	2	2	2	4	4	3	5	2	5	2	1	3	3	2	1	2	2	2	2	2	3	2	2	1	2
206	1	1	4	4	2	1	3	2	2	2	2	2	1	2	2	1	2	2	2	5	5	1	3	3	4	5	5	4	5	5	2	2	2	1	2	2	2	2	3	3	2
207	2	1	2	4	3	1	1	1	1	2	4	2	1	1	1	1	1	2	2	5	4	3	5	1	5	5	5	5	5	5	1	1	1	1	1	2	2	2	2	2	2
208	2	1	2	1	1	1	1	2	1	3	2	1	2	2	2	1	2	2	2	5	5	4	2	3	5	4	5	5	3	2	2	2	2	1	2	1	1	2	1	1	2
209	2	5	2	1	1	1	1	1	1	3	2	1	2	2	2	2	2	2	2	1	0	0	1	5	2	4	1	1	2	1	1	1	1	2	2	2	1	1	3	1	2
210	1	1	4	4	2	1	1	2	2	2	2	2	1	2	2	1	2	2	2	5	4	2	3	3	3	5	5	2	2	5	2	2	2	2	2	2	2	2	3	3	2
211	2	5	5	1	1	1	1	2	1	3	1	1	2	2	2	2	2	2	2	5	5	1	5	2	5	1	3	1	4	2	2	1	1	2	2	1	3	1	3	3	3
212	2	5	4	3	2	1	1	2	2	1	2	1	2	2	2	2	2	2	2	4	4	3	5	4	4	2	2	1	1	4	2	2	2	2	2	2	3	3	3	3	3
213	2	1	2	4	2	1	3	1	1	2	2	1	1	2	2	2	2	2	2	5	3	1	1	3	3	3	3	2	4	3	1	1	1	2	2	1	2	2	3	2	2
214	1	1	2	4	2	1	3	2	2	2	4	1	2	1	2	1	2	2	2	5	4	1	3	3	3	3	2	3	3	4	2	2	1	2	2	2	3	3	3	3	3
215	2	3	5	8	2	1	3	1	1	2	1	2	2	1	2	2	2	2	2	5	5	5	5	4	3	4	1	2	1	4	1	1	2	1	2	2	3	3	2	1	3
216	1	3	5	8	2	1	3	1	1	2	3	1	2	1	2	2	2	2	2	5	4	5	5	4	4	4	3	3	1	2	2	1	1	1	2	2	2	2	2	3	2
217	2	4	4	4	2	1	1	1	1	1	2	1	2	2	2	2	2	2	2	4	4	1	3	4	4	3	3	3	3	3	1	2	1	2	2	1	2	2	3	2	3
218	1	4	5	4	1	1	3	1	2	3	3	1	1	2	2	2	1	2	2	5	4	5	1	5	1	1	1	1	1	1	2	1	2	2	2	2	1	2	3	1	3
219	2	3	4	7	2	1	3	1	1	2	4	1	1	1	2	1	1	1	2	5	4	5	1	4	2	1	1	1	1	1	1	1	1	1	2	2	2	3	3	3	3
220	1	3	3	1	1	1	2	1	2	2	3	2	2	2	2	2	2	2	1	5	4	4	5	2	5	1	2	4	4	2	1	1	1	2	2	1	1	1	3	1	2
221	1	2	5	2	3	1	1	2	2	2	3	2	1	2	2	2	2	1	2	5	4	3	4	3	3	2	3	1	2	5	1	2	1	2	2	2	3	2	3	2	2
222	1	1	2	1	3	1	1	2	2	2	2	2	2	1	2	2	1	2	2	5	4	1	5	2	4	5	5	5	5	5	1	2	2	2	2	2	3	3	3	3	3
223	2	4	5	2	1	1	1	2	2	3	4	1	1	1	2	1	1	2	2	5	4	1	1	4	4	3	3	1	1	5	2	2	2	2	2	2	3	3	3	3	3
224	1	3	4	3	1	1	1	2	2	3	2	1	2	2	2	2	2	2	2	3	2	2	4	2	4	1	2	2	4	1	1	2	2	2	2	2	3	3	3	3	2
225	2	2	5	2	2	1	1	2	1	3	3	1	1	2	2	2	2	2	2	5	3	3	5	2	3	2	2	1	2	5	1	2	1	2	2	2	1	3	3	3	3
226	2	1	5	3	2	2	2	1	2	2	4	1	1	1	2	2	2	2	2	4	4	3	5	3	3	3	3	3	3	3	1	2	1	1	1	2	3	1	1	3	3
227	2	5	2	1	2	1	2	2	2	1	1	2	2	1	2	2	2	2	2	4	4	5	2	2	4	5	1	1	5	1	1	2	2	1	2	1	1	1	3	1	1
228	1	2	5	4	1	1	2	1	1	3	2	1	2	1	2	1	2	2	2	4	4	4	2	3	3	3	3	3	2	3	2	2	1	2	2	1	2	3	2	2	2
229	1	1	2	1	3	1	1	2	1	3	2	2	1	2	2	2	2	2	2	2	2	2	5	3	3	2	2	2	4	3	1	2	1	2	2	2	2	2	1	2	1
230	1	1	2	4	3	1	1	2	1	1	3	1	1	2	1	1	2	2	2	5	2	3	5	2	4	3	5	4	5	5	1	2	1	2	2	2	2	2	1	2	3
231	2	3	5	4	2	1	3	1	1	3	4	2	2	2	2	1	2	2	2	3	3	5	3	3	3	1	1	1	1	1	1	2	1	2	2	2	3	2	2	2	2
232	1	2	5	2	2	1	1	2	1	3	4	1	2	2	2	2	2	2	2	5	3	1	3	3	4	2	1	2	3	5	2	2	2	2	2	2	2	2	1	2	3
233	1	1	3	3	1	1	1	2	2	3	4	2	1	2	2	2	2	2	2	5	4	1	4	3	4	3	4	2	3	3	1	2	1	2	2	2	2	2	1	2	3
234	1	3	5	2	2	1	1	2	2	3	3	2	1	2	2	1	2	1	2	5	4	2	4	5	3	2	3	1	1	2	1	2	1	2	2	2	2	3	1	2	2
235	2	4	5	2	3	1	3	1	1	3	4	1	1	2	1	2	2	2	2	5	5	1	1	5	2	1	1	1	1	1	1	1	1	1	2	2	2	2	2	3	3
236	2	3	4	2	1	1	3	1	1	3	3	2	2	1	2	2	2	2	2	5	5	5	4	4	4	3	1	1	1	1	1	1	1	2	2	1	3	3	3	3	3
237	1	6	1	1	2	1	3	1	1	3	2	2	2	1	2	2	2	2	2	4	3	1	5	4	4	1	3	4	1	1	2	1	2	2	2	2	3	1	3	3	2
238	2	6	1	1	1	1	1	2	1	1	1	1	2	2	2	2	2	2	2	4	4	5	4	1	4	4	1	1	4	4	2	1	2	2	1	2	3	2	3	3	2
239	2	6	2	1	1	1	1	2	1	2	1	1	2	2	2	2	2	2	2	5	4	2	5	1	5	1	5	1	1	1	1	2	1	2	2	1	3	1	1	3	3
240	1	5	4	2	2	1	3	1	2	2	2	1	2	2	2	2	2	2	2	5	3	3	4	2	4	3	1	3	1	3	1	2	2	2	2	1	3	2	2	1	3
241	2	5	4	7	1	1	3	1	1	1	2	1	2	2	2	2	2	2	2	3	4	4	5	2	5	3	5	5	5	5	1	2	1	1	1	1	2	2	2	1	2
242	1	5	5	2	2	1	1	1	1	3	4	1	2	2	2	2	2	2	2	4	3	2	3	4	4	1	1	1	1	1	2	2	1	2	2	2	1	3	3	1	2
243	1	5	4	2	2	1	3	1	1	2	4	2	2	2	2	1	2	2	2	5	4	4	3	3	3	2	3	1	1	3	1	2	2	2	2	1	1	3	3	1	1
244	1	4	4	2	1	1	1	2	1	1	1	1	2	2	2	2	2	2	2	4	4	1	5	4	4	1	1	1	1	5	1	2	1	1	1	2	2	2	3	2	2
245	2	4	4	2	3	1	1	2	1	3	4	2	1	2	2	2	2	2	2	5	3	3	2	3	3	3	3	3	1	3	1	2	1	2	2	2	2	3	3	2	3
246	1	4	5	8	1	1	3	1	2	2	1	2	2	1	2	2	2	2	2	4	4	3	5	2	4	5	4	4	3	3	1	2	1	2	2	2	1	2	2	1	1
247	1	4	4	1	2	2	1	2	2	1	2	1	2	2	2	2	2	2	2	4	4	2	3	3	5	1	1	1	4	2	1	2	1	2	2	2	3	2	3	1	3
248	2	3	5	1	2	1	1	2	2	2	4	1	2	2	2	2	2	2	2	5	3	1	5	1	5	5	3	3	3	4	2	2	1	2	2	2	3	3	1	3	3
249	2	2	5	1	3	1	1	2	1	3	2	1	1	1	2	1	2	2	2	5	5	4	2	3	3	3	3	3	3	3	1	2	1	2	2	2	3	2	3	3	2
250	2	1	2	4	2	1	1	1	1	3	2	2	1	2	2	2	2	2	2	4	3	2	5	3	5	3	3	1	1	1	1	2	1	2	2	1	3	1	3	1	3
251	2	1	2	4	3	1	1	2	1	2	3	1	1	2	2	2	1	2	2	5	4	2	5	4	5	4	5	4	5	5	1	2	2	2	2	1	3	2	2	2	2
252	1	1	4	2	2	1	3	2	2	2	2	2	1	1	1	1	1	2	2	4	4	2	5	4	5	4	2	2	4	5	2	2	1	2	2	2	1	2	3	1	3
253	2	2	5	4	2	1	1	1	1	2	3	1	1	1	2	2	2	2	2	5	5	5	4	4	5	1	2	1	3	1	2	1	1	1	2	2	2	3	2	2	2
254	1	2	4	7	2	1	1	1	1	2	2	1	2	2	2	2	2	2	2	4	4	2	5	4	5	4	4	4	4	4	1	2	1	2	1	2	2	2	2	2	2
255	2	1	2	1	1	1	3	1	1	3	4	1	1	1	2	1	1	2	2	4	4	2	5	2	5	4	1	2	1	1	2	2	2	2	2	2	3	3	1	3	2
256	1	2	2	1	2	1	1	2	2	3	5	2	1	2	2	1	2	2	2	5	3	1	2	3	3	4	3	4	4	4	2	2	2	2	2	2	3	3	3	3	2
257	2	1	2	2	3	1	1	2	1	3	2	1	1	2	2	2	2	1	2	1	0	0	5	4	4	1	3	1	5	3	1	2	2	2	2	2	2	3	3	2	2
258	2	2	5	4	3	1	1	2	1	2	2	2	1	2	2	2	2	2	2	4	3	2	5	2	5	1	4	3	5	5	2	2	1	2	2	2	2	2	1	2	2
259	2	2	4	8	2	1	2	2	2	2	2	2	2	1	2	2	2	2	2	5	4	1	5	2	3	5	5	1	3	5	1	2	1	2	1	2	3	3	3	2	3
260	2	1	3	1	3	1	2	2	1	3	2	2	1	1	2	1	1	2	2	4	3	2	4	2	4	2	4	2	3	4	1	2	1	2	2	2	3	2	3	2	3
261	2	6	3	1	2	1	1	1	1	1	1	1	2	2	2	2	2	2	2	4	4	2	5	1	4	3	3	2	3	5	2	2	1	2	1	2	1	2	3	3	2
262	1	6	5	2	1	1	2	2	1	3	2	1	1	2	2	2	1	1	2	3	2	3	3	4	4	2	3	1	2	1	1	2	1	2	2	2	1	3	2	1	3
263	2	5	5	4	1	1	1	1	1	1	2	1	2	2	1	2	2	2	2	4	3	1	1	1	5	1	5	1	1	5	1	2	1	2	2	2	3	2	3	3	2
264	2	5	3	1	2	1	1	1	1	1	2	2	1	2	2	2	2	2	2	4	4	1	3	4	4	3	2	3	2	3	2	1	1	1	2	1	1	2	2	1	2
265	1	5	5	2	1	1	1	2	1	3	4	1	2	2	2	2	2	2	2	5	4	3	4	4	4	1	1	2	2	3	1	2	1	2	2	1	2	1	3	2	3
266	1	5	2	1	1	1	1	1	1	1	1	1	2	2	2	2	2	2	2	5	5	1	5	1	4	5	3	1	1	1	2	2	1	2	1	2	3	3	3	3	3
267	2	5	5	8	2	1	1	2	2	1	5	1	2	2	2	2	2	2	2	5	5	5	4	2	4	1	3	5	1	5	2	2	1	2	2	2	3	1	3	1	3
268	1	5	5	8	1	1	3	1	1	3	3	2	1	1	2	2	2	2	2	4	4	5	5	3	4	1	2	4	4	4	1	2	1	2	2	2	1	2	3	2	3
269	2	5	2	1	2	1	1	2	2	2	3	1	2	2	2	2	2	2	2	5	3	1	2	4	2	4	4	1	1	1	2	2	2	2	2	2	2	2	2	3	2
270	1	5	5	2	1	1	1	2	2	1	2	1	1	1	2	1	2	2	2	3	4	3	3	3	3	3	3	3	1	1	2	2	1	1	2	1	1	1	1	1	2
271	2	5	4	4	3	1	1	1	1	2	2	1	1	1	2	2	2	2	2	4	4	5	3	3	3	3	3	2	3	2	1	2	1	2	2	1	3	2	3	3	3
272	2	5	5	2	3	1	1	1	1	1	2	1	1	2	2	1	2	2	2	5	5	5	5	1	5	4	4	4	1	4	1	1	1	1	2	1	3	3	3	3	3
273	1	3	5	3	2	1	1	2	1	4	4	2	1	2	2	2	2	1	2	2	1	5	4	4	3	1	1	1	1	3	1	2	1	2	2	2	2	2	2	2	3
274	2	3	4	5	3	1	2	1	1	2	4	1	1	2	1	2	2	2	2	3	4	1	3	3	3	1	1	3	1	2	1	2	1	1	1	1	2	2	1	2	2
275	1	5	4	2	2	1	1	1	2	1	1	2	1	2	2	2	2	2	2	5	5	5	5	1	5	1	3	1	3	3	2	1	2	1	2	1	1	1	3	1	3
276	2	3	2	1	2	1	1	2	2	3	2	1	1	2	2	2	2	2	2	4	2	2	5	1	5	2	5	5	3	5	1	2	1	2	2	1	2	2	2	1	2
277	1	5	4	2	2	1	1	2	1	2	3	1	1	2	2	2	2	2	2	5	4	3	2	2	5	2	3	3	2	4	1	2	1	2	1	2	1	1	1	2	3
278	1	3	5	7	1	1	1	2	1	3	4	1	2	2	2	2	2	2	2	5	4	5	1	4	4	1	3	1	5	3	2	2	2	2	2	2	2	3	2	2	2
279	1	5	4	2	1	1	1	1	1	3	4	1	1	1	2	2	1	1	2	4	4	5	5	2	5	1	1	1	3	3	2	1	1	2	2	2	3	3	3	3	3
280	1	3	4	7	3	1	2	1	1	3	2	1	1	2	1	2	2	2	2	5	5	5	4	1	3	1	1	1	2	2	1	2	1	2	2	2	2	2	3	2	3
281	1	4	5	1	2	1	1	1	2	3	4	1	1	1	2	2	2	2	2	4	2	3	1	5	1	1	1	1	1	1	1	2	1	1	2	2	2	2	2	3	3
282	2	3	4	7	2	1	3	1	1	2	4	2	1	2	1	2	2	2	2	5	4	5	5	4	4	5	2	4	1	3	1	1	1	2	1	1	3	2	2	2	2
283	1	4	3	1	1	1	3	2	1	3	3	1	2	2	2	2	2	2	2	5	5	5	5	1	5	4	4	4	4	4	2	2	2	2	2	2	3	3	3	3	3
284	2	4	2	1	2	1	2	2	2	2	5	2	1	2	2	2	2	2	2	4	3	3	3	2	3	1	5	3	3	5	2	2	1	2	1	2	3	2	3	1	2
285	1	3	3	4	2	1	2	2	1	2	3	1	1	2	1	2	2	2	2	3	2	4	3	4	4	2	3	2	2	2	1	2	1	2	2	1	3	2	3	1	2
286	2	4	2	1	2	1	2	1	1	3	1	1	2	2	2	2	2	2	2	5	4	2	4	2	2	3	2	2	2	2	2	1	2	1	2	1	3	3	3	1	3
287	2	4	2	1	1	1	1	1	1	3	4	1	1	1	2	2	1	2	2	3	2	5	3	3	3	2	3	1	2	3	1	1	1	2	2	2	1	2	2	3	2
288	1	3	5	7	2	1	1	2	1	3	3	2	2	2	2	1	2	2	2	4	4	3	3	4	4	2	2	2	2	4	1	2	1	2	2	2	2	2	3	2	2
289	2	3	4	2	3	1	1	2	1	1	1	1	2	1	2	2	2	2	2	5	4	3	5	1	5	5	5	5	5	5	1	2	1	2	2	2	2	2	1	2	2
290	1	4	5	8	2	1	1	2	1	3	3	1	1	2	2	2	2	2	2	4	2	1	1	4	4	1	1	1	1	1	2	2	1	2	2	2	3	3	3	3	3
291	2	3	2	1	2	1	1	2	2	3	3	2	2	2	2	1	2	2	2	5	4	1	5	3	4	4	2	1	1	2	2	1	2	2	2	2	3	2	3	1	2
292	1	4	3	1	1	1	1	1	1	3	2	1	1	2	2	2	2	2	2	5	2	0	2	4	3	2	1	1	2	1	2	2	2	2	1	2	1	3	3	1	3
293	1	3	4	2	1	1	1	1	2	3	3	2	1	1	2	2	2	2	2	5	4	2	4	4	5	1	3	4	3	3	2	2	1	2	2	2	3	2	3	2	2
294	2	4	5	2	3	1	3	2	2	4	4	2	1	2	2	2	2	2	2	4	3	5	4	4	5	4	4	4	4	4	1	2	1	2	2	2	3	2	3	3	2
295	1	4	2	1	2	1	1	2	1	3	4	1	1	1	1	1	1	1	2	4	4	3	4	4	5	4	4	4	4	4	2	2	2	2	2	2	3	3	3	3	3
296	1	4	5	7	1	1	1	1	2	2	3	2	2	2	2	1	2	2	2	5	4	5	4	4	4	2	4	3	4	5	1	2	2	2	1	1	2	2	3	1	2
297	1	3	1	1	1	1	1	2	2	4	2	2	2	2	2	1	2	2	2	5	4	1	1	3	1	1	1	1	1	5	2	2	2	2	2	2	3	3	3	3	3
298	1	3	4	2	2	1	3	1	1	3	4	2	1	2	2	2	2	2	2	4	2	4	2	5	4	1	1	1	1	2	1	2	1	2	1	2	2	2	2	3	2
299	1	2	3	1	2	1	3	2	2	2	2	1	2	2	2	2	2	2	2	4	3	2	5	3	4	4	4	3	3	3	1	1	2	1	2	2	3	3	3	1	3
300	2	3	1	1	1	1	1	2	2	4	2	1	2	2	2	2	2	2	2	3	4	5	4	2	3	3	2	2	1	2	2	1	1	2	1	1	3	3	3	3	3
301	2	3	3	3	3	1	1	2	1	2	2	2	1	2	2	2	2	2	2	3	4	1	4	4	4	4	3	1	5	5	2	2	1	2	2	2	3	3	3	3	3
302	1	3	2	1	1	1	1	2	2	3	2	1	2	2	2	2	2	2	2	4	3	3	5	1	5	1	3	1	2	3	2	2	1	2	2	2	3	3	3	3	3
303	2	3	2	1	1	1	3	1	1	2	4	2	2	2	2	2	2	2	2	5	5	5	2	4	2	1	1	1	1	1	2	1	1	2	2	1	2	2	2	3	2
304	2	3	2	8	2	1	1	2	2	1	2	1	2	2	2	2	2	2	2	4	5	3	2	2	4	3	2	1	1	3	1	2	1	2	1	2	3	2	3	3	3
305	2	3	5	2	1	1	1	1	1	3	4	2	1	2	2	2	2	2	2	5	3	3	1	5	3	1	1	1	1	1	1	1	1	1	1	1	3	2	1	2	2
306	1	3	4	2	2	1	1	2	2	2	3	2	1	2	2	1	1	2	2	5	4	4	5	2	5	3	5	2	2	2	1	2	1	2	2	1	3	2	3	1	2
307	1	3	5	6	1	1	2	1	1	2	3	2	2	2	1	2	2	2	2	5	4	5	4	4	4	5	4	2	1	1	1	1	1	1	1	1	1	2	1	2	2
308	1	3	2	1	3	1	3	1	1	3	3	1	2	2	2	2	2	2	2	4	4	4	3	4	4	2	2	1	1	1	2	2	2	2	2	2	3	2	2	2	2
309	2	3	4	2	3	2	1	1	1	3	1	1	1	1	2	1	2	1	2	4	3	3	5	3	5	1	5	5	5	5	1	2	1	2	1	2	3	2	2	3	2
310	2	3	5	2	3	1	1	1	2	3	3	2	1	2	2	2	2	2	2	5	4	1	2	2	2	2	2	4	4	2	1	2	1	1	1	2	3	3	3	1	1
311	2	3	2	1	2	1	3	2	2	3	2	1	1	2	2	2	2	2	2	3	2	3	3	3	3	1	1	1	1	1	1	2	1	2	2	2	3	2	3	2	2
312	1	2	4	2	3	1	1	2	2	3	2	2	1	2	2	2	2	2	2	5	3	5	5	4	5	1	3	4	3	4	1	2	1	2	2	2	2	2	1	1	2
313	2	2	4	2	3	1	3	1	1	3	3	1	1	1	2	2	2	2	2	5	4	2	2	4	2	3	4	2	2	2	2	2	1	2	2	2	2	2	2	2	2
314	2	2	5	4	1	1	1	1	1	1	2	2	2	2	2	2	1	2	2	5	4	1	4	2	4	5	3	5	2	4	1	2	1	2	2	2	2	2	2	2	2
315	1	2	5	2	1	1	1	1	1	2	2	1	1	2	2	2	2	2	2	5	4	3	5	2	4	1	3	5	5	4	1	2	2	2	2	2	3	3	3	3	3
316	2	2	4	2	3	1	1	2	1	3	2	1	1	2	1	2	2	1	2	5	3	3	2	4	2	1	1	1	1	1	1	2	1	2	2	2	2	1	3	2	2
317	1	2	5	3	2	1	1	2	2	2	2	2	1	1	2	2	2	2	2	4	4	3	5	2	5	1	3	3	4	3	1	2	1	2	2	2	3	2	3	2	2
318	1	2	4	1	1	1	1	2	1	2	3	1	2	2	2	2	2	2	2	4	5	2	5	4	4	2	5	2	1	5	2	1	1	1	2	1	3	3	2	2	3
319	1	2	5	7	3	1	1	2	1	3	2	2	1	2	2	2	2	1	2	1	0	0	3	4	3	2	3	1	4	3	1	2	1	2	1	2	2	2	1	2	2
320	1	2	5	6	1	1	3	1	1	1	1	2	2	2	1	2	2	2	2	4	4	5	5	4	5	3	2	4	5	5	2	1	1	1	2	1	1	3	3	1	3
321	2	2	3	1	2	1	1	2	2	1	3	1	2	2	2	2	2	2	2	4	4	2	3	3	3	5	2	1	2	5	1	2	2	2	2	2	3	3	3	3	3
322	2	2	4	2	1	1	3	1	1	3	2	1	2	1	2	2	2	2	2	5	4	2	3	4	3	3	3	2	3	5	1	2	1	2	2	1	2	2	3	2	3
323	2	2	4	4	2	1	3	1	1	1	1	2	1	1	2	2	2	2	2	5	5	3	4	2	4	5	5	5	3	5	1	2	1	2	2	2	2	2	2	2	2
324	2	2	3	4	2	1	1	1	1	3	2	1	2	2	2	2	2	2	2	5	4	2	2	4	2	1	1	1	1	1	2	2	2	2	2	2	3	3	3	3	3
325	2	1	2	1	3	1	1	2	1	3	4	1	1	1	2	2	1	2	2	5	1	1	1	5	2	1	1	1	3	1	1	2	1	2	1	2	2	3	1	2	3
326	1	1	2	2	2	1	1	2	1	3	3	1	1	2	2	2	2	1	2	1	0	0	1	4	4	1	1	1	1	2	1	1	1	2	2	1	3	3	3	3	3
327	1	1	2	1	2	1	1	1	1	2	3	1	1	1	2	2	1	1	2	4	2	2	5	4	5	2	2	2	4	4	2	2	1	2	2	2	3	2	2	3	3
328	1	1	2	5	1	1	1	2	2	3	4	1	1	2	2	1	2	2	2	5	4	3	5	3	2	1	1	1	3	5	2	2	1	2	2	2	3	3	3	3	3
329	1	1	2	2	3	1	1	2	1	3	3	2	1	2	2	2	2	1	2	4	2	3	3	4	4	3	3	1	2	4	1	2	2	2	2	2	3	2	2	2	2
330	1	1	2	5	3	1	2	1	1	2	2	2	2	2	2	2	1	2	2	5	5	5	5	4	5	2	2	5	2	2	1	1	1	1	1	1	2	2	1	1	3
331	1	1	4	2	3	1	3	2	1	3	3	2	1	2	1	2	2	2	2	2	2	4	2	4	1	1	2	2	3	3	1	2	2	2	2	2	1	1	1	3	3
332	1	1	4	2	2	1	3	2	2	3	4	1	2	2	2	2	2	2	2	4	4	1	5	4	4	2	1	1	1	3	1	2	2	2	2	2	3	2	1	2	3
333	1	1	4	2	3	1	3	1	2	3	3	1	1	2	2	2	2	2	2	4	4	1	5	4	4	1	1	1	1	1	2	2	2	2	2	2	3	3	3	1	3
334	2	2	4	2	3	1	1	2	1	1	2	1	1	1	2	1	2	2	2	5	4	3	5	2	5	2	4	4	5	4	1	2	2	2	2	2	2	2	3	2	2
335	2	6	3	1	1	1	1	1	1	2	3	2	2	2	2	2	2	2	1	3	4	3	5	4	5	2	4	3	4	5	1	2	1	2	2	1	3	2	2	2	3
336	1	3	5	6	2	1	2	1	1	3	2	2	2	2	2	2	1	2	1	4	5	5	4	3	4	1	2	2	1	2	1	1	1	1	1	1	3	2	2	2	2
337	2	3	5	6	2	1	2	1	1	2	2	2	2	2	2	2	2	2	1	5	5	1	5	2	5	4	4	4	2	4	1	1	1	1	1	1	2	2	1	2	2
338	1	4	5	4	2	1	3	1	1	2	3	1	2	1	2	2	2	2	2	5	4	4	5	2	5	5	5	4	1	5	1	2	1	2	2	2	2	2	3	2	2
339	2	3	5	6	2	1	2	1	1	2	2	1	1	1	1	1	1	1	2	4	3	3	5	2	5	3	3	5	3	4	1	1	1	1	1	1	2	1	2	2	3
340	1	3	5	7	2	1	1	2	2	3	3	1	1	1	2	2	2	2	2	5	4	4	2	3	3	2	2	1	1	2	2	1	1	1	1	1	2	1	3	3	3
341	1	4	5	3	2	1	1	2	2	1	2	2	1	2	2	2	2	2	2	4	3	3	3	3	3	1	1	1	1	1	2	2	1	2	2	2	3	3	3	3	3
342	2	3	4	1	2	1	1	2	2	2	1	1	2	2	2	2	2	2	2	4	4	1	4	4	4	3	4	2	1	2	2	1	2	2	2	2	3	2	2	1	1
343	2	6	4	4	1	.	2	1	2	2	1	1	2	1	2	2	1	2	2	3	4	3	1	4	2	2	2	4	1	3	1	1	1	1	2	2	2	2	3	2	2
344	1	4	4	2	1	1	3	1	1	2	2	2	2	2	2	2	2	2	1	4	3	4	1	2	4	2	2	1	1	2	1	1	1	1	1	1	1	1	3	1	3
345	1	3	4	2	2	1	1	2	2	3	4	2	1	2	2	2	2	2	2	4	3	2	4	2	4	2	1	1	1	1	1	2	1	2	2	2	3	2	3	3	2
346	1	3	4	2	2	1	1	2	2	2	3	1	1	2	2	1	2	2	2	5	4	2	3	3	4	2	2	4	2	3	1	2	1	2	2	2	3	2	3	3	2
347	2	3	2	1	1	1	1	1	2	3	3	2	1	2	2	2	2	2	2	5	4	3	3	4	4	1	1	1	1	1	1	1	1	2	1	2	2	1	1	1	1
348	2	4	2	1	1	1	3	2	2	3	2	1	2	2	2	2	2	2	2	3	3	1	2	4	4	2	1	1	1	1	1	2	2	2	2	2	2	3	2	1	1
349	1	2	4	5	2	1	1	2	2	2	3	2	2	2	2	1	1	2	2	4	4	2	4	4	4	3	5	2	1	1	2	1	1	2	1	2	1	2	3	2	2
350	2	3	4	2	2	1	1	2	1	2	2	1	1	1	2	1	2	2	2	5	5	2	4	3	4	3	2	3	2	4	2	2	1	2	2	2	3	2	3	2	2
351	1	3	2	1	2	1	1	1	2	2	2	1	2	2	2	2	2	2	2	4	4	2	2	2	4	1	1	1	1	1	2	1	1	1	2	1	3	2	2	1	2
352	2	2	4	4	3	1	1	2	1	3	2	2	1	1	2	2	2	2	2	5	5	2	4	3	5	3	5	4	5	5	1	2	1	2	2	2	2	2	2	2	3
353	1	2	4	4	2	2	3	2	1	5	3	1	1	2	2	2	2	2	2	5	3	3	4	3	4	4	2	1	1	3	1	1	1	2	2	2	3	2	3	3	2
354	1	2	4	3	2	1	3	1	2	3	3	2	1	2	2	2	2	2	2	4	2	4	5	4	5	1	1	1	5	5	1	2	1	2	2	2	3	2	3	3	3
355	2	3	4	2	3	1	1	2	2	2	2	1	2	2	2	2	2	2	2	2	4	1	5	3	5	3	3	3	3	4	2	1	2	1	2	1	2	2	2	2	2
356	1	3	2	1	2	1	1	1	1	2	5	1	2	2	2	2	2	2	2	4	4	3	2	4	4	4	4	4	4	4	2	2	2	2	2	2	3	3	3	3	3
357	2	4	5	2	1	1	1	1	1	3	3	1	1	2	2	1	2	2	2	4	3	5	4	2	3	1	2	2	1	1	2	2	1	2	2	2	3	2	2	2	2
358	1	6	2	1	1	1	1	2	2	3	4	1	2	2	2	1	2	2	2	4	3	3	1	4	2	1	3	3	3	5	2	2	2	2	2	2	3	3	3	1	2
359	1	3	5	3	1	1	1	2	1	2	3	1	1	1	1	2	1	1	2	4	3	1	5	2	3	1	2	3	3	5	2	1	1	2	2	2	3	2	2	2	3
360	1	4	5	7	3	1	1	2	2	3	2	2	1	1	1	2	1	2	2	3	4	5	3	4	4	1	3	2	3	3	2	2	1	2	2	1	2	2	2	2	2
361	1	3	3	1	2	1	1	2	1	2	2	1	2	2	2	2	2	2	2	4	3	1	5	3	4	5	5	5	5	5	2	1	2	2	2	1	3	3	3	3	3
362	1	3	4	8	1	1	1	2	2	3	2	1	1	2	2	2	2	2	2	3	2	3	5	4	4	4	4	1	1	5	2	1	1	1	2	1	3	2	2	2	2
363	2	4	5	5	1	1	2	1	1	3	4	1	1	1	2	2	2	2	2	5	5	5	3	4	3	1	1	1	1	1	1	2	1	2	2	1	2	3	2	2	2
364	1	4	4	4	1	1	2	1	1	3	2	1	1	1	2	2	1	2	2	3	3	3	3	3	3	3	3	3	3	3	1	2	1	2	2	2	3	1	3	1	2
365	1	4	4	4	2	1	1	2	2	1	1	1	2	2	2	2	2	2	2	5	4	5	5	1	5	1	1	1	1	1	1	2	1	2	2	2	2	1	1	1	1
366	2	4	4	2	2	1	3	2	1	2	4	1	1	2	2	2	2	1	2	5	4	3	5	4	4	3	3	1	1	3	1	1	1	1	2	1	2	2	2	2	1
367	2	3	2	1	3	1	3	2	1	2	2	1	1	1	2	2	2	2	2	5	5	4	5	1	5	5	2	5	3	5	1	1	2	2	2	2	2	2	3	1	2
368	2	6	3	8	2	1	3	1	2	3	4	2	2	1	2	2	2	2	2	5	5	3	5	4	3	1	2	2	2	2	1	1	1	1	2	2	1	2	2	1	3
369	1	2	2	2	3	1	3	1	2	2	2	2	1	2	2	2	2	2	2	4	3	1	5	1	5	2	3	1	1	4	2	2	1	2	2	2	3	3	3	1	2
370	2	3	5	2	2	1	1	2	2	1	2	2	1	2	2	2	2	2	2	5	3	1	4	3	4	4	4	2	1	5	1	2	2	2	2	2	3	2	3	3	3
371	2	4	4	4	2	1	1	1	1	1	2	1	1	1	2	1	2	2	2	5	4	1	5	3	4	5	5	5	2	5	1	2	1	2	2	2	2	2	2	3	3
372	2	3	5	3	1	1	1	2	2	3	4	2	1	2	2	2	2	2	2	5	5	2	5	3	5	1	3	3	5	5	1	2	2	2	1	2	1	2	3	2	3
373	1	1	4	2	1	1	3	2	2	2	5	2	2	1	2	2	2	2	2	5	3	2	5	2	5	4	4	4	1	3	1	2	1	2	2	2	3	3	3	3	3
374	1	1	3	2	2	1	3	2	1	3	3	1	2	1	2	2	2	1	2	3	4	3	4	3	3	2	4	1	2	5	1	2	1	1	2	1	1	2	3	2	3
375	2	1	3	4	3	1	1	2	1	3	3	1	1	1	2	1	1	2	2	4	2	1	3	3	3	3	4	2	3	4	1	2	2	2	2	2	2	2	3	2	2
376	2	1	4	6	2	2	2	1	1	2	2	1	1	2	1	2	2	2	2	5	4	5	5	3	4	5	5	5	1	5	1	1	1	1	1	1	2	2	2	2	2
377	2	1	4	6	1	2	2	1	1	2	3	2	2	2	1	2	2	2	2	5	5	5	5	2	5	5	5	5	1	5	1	1	1	1	1	1	2	2	1	2	2
378	2	1	4	6	1	2	3	1	1	2	2	1	1	1	1	1	2	2	2	5	4	3	5	1	5	4	4	3	1	3	1	1	1	1	2	1	2	2	2	2	2
379	2	1	2	2	2	1	3	1	1	2	2	1	1	1	2	1	2	2	2	5	5	5	5	3	4	5	5	5	5	5	1	1	1	1	1	1	3	3	3	3	3
380	1	2	3	7	1	1	1	2	2	2	2	2	1	2	2	2	2	2	2	4	4	3	4	4	4	2	3	2	4	2	2	2	2	2	2	2	2	2	3	3	3
381	2	2	4	4	1	1	1	1	2	2	3	1	2	2	2	2	2	2	2	5	4	3	5	4	4	2	4	3	3	4	1	1	1	1	2	2	3	3	3	3	3
382	2	2	4	4	2	1	1	2	1	2	2	1	1	1	2	1	2	2	2	5	5	2	5	2	5	4	4	3	3	4	1	2	1	2	1	2	2	2	1	3	3
383	2	2	4	2	2	1	1	2	2	3	4	2	1	2	2	2	2	2	2	5	5	5	5	2	5	5	4	4	1	5	2	1	2	2	1	1	2	2	2	3	1
384	2	2	4	8	2	1	1	1	1	1	5	1	1	1	2	2	2	2	2	5	4	3	5	2	4	3	3	3	3	3	2	1	1	2	2	2	2	3	1	3	3
385	2	2	5	4	2	1	1	2	2	2	3	1	2	2	2	2	2	2	2	5	3	3	1	3	5	3	3	1	1	3	2	2	1	2	2	2	3	3	3	2	3
386	1	3	3	1	2	1	1	2	2	3	1	1	2	2	2	2	2	2	2	3	1	3	1	2	2	1	1	1	1	2	1	2	2	2	2	2	1	2	2	3	3
387	2	3	3	1	1	1	3	1	1	4	3	1	1	1	2	2	1	2	2	5	5	3	5	2	4	1	1	1	1	1	1	1	1	2	1	1	2	3	1	2	3
388	1	3	4	3	1	1	1	1	1	1	2	1	1	2	2	1	2	2	2	3	3	1	5	4	4	1	3	4	1	1	1	2	1	2	2	2	3	1	3	3	2
389	1	3	5	4	2	1	1	1	2	3	3	1	1	1	2	2	2	2	2	4	3	2	3	3	3	2	2	1	2	2	1	2	1	2	2	2	3	3	3	3	3
390	2	3	5	7	3	1	1	2	2	2	3	2	1	1	2	2	2	2	2	5	5	2	5	1	5	1	1	1	3	1	2	2	1	2	2	2	2	2	1	3	2
391	2	3	5	2	2	1	2	1	1	2	2	1	1	2	2	2	2	2	2	5	3	2	4	4	4	4	2	1	1	1	1	2	1	2	1	2	2	2	1	2	3
392	1	5	4	8	2	1	1	2	2	2	2	1	2	1	2	1	2	1	2	5	4	2	5	4	4	3	4	4	1	2	2	2	1	2	2	2	2	2	3	2	2
393	1	3	1	1	1	1	1	2	2	2	1	1	2	2	2	2	2	2	2	4	4	1	5	1	3	5	5	2	4	5	2	2	1	2	2	2	2	2	1	2	3
394	1	4	3	1	2	1	1	2	2	2	2	1	2	2	2	2	2	2	2	5	3	5	4	3	4	1	3	1	2	2	1	1	1	2	2	2	2	2	2	2	3
395	2	1	2	4	1	1	1	2	2	2	1	1	1	2	1	2	2	2	2	4	4	1	5	4	5	5	5	2	4	5	1	2	1	2	1	2	2	2	1	2	3
396	1	6	2	1	1	1	3	1	2	4	2	1	2	2	2	2	2	2	2	3	2	4	2	2	2	2	3	2	2	2	1	2	1	1	1	2	3	3	3	3	3
397	2	2	5	2	2	1	3	1	1	3	4	1	2	2	2	2	2	2	2	5	4	1	5	2	5	4	4	4	1	4	1	2	1	2	2	1	3	3	3	3	3
398	2	2	5	7	2	1	1	2	1	3	4	1	1	2	1	2	2	2	2	5	4	4	5	2	5	3	4	2	2	5	1	2	1	2	2	2	1	2	3	1	3
399	2	1	2	1	1	1	3	1	1	3	4	1	1	1	2	2	2	2	2	5	5	2	2	3	3	3	4	3	1	2	1	1	1	2	2	2	2	2	1	2	2
400	1	1	2	1	1	1	3	1	1	2	2	2	1	2	2	2	2	2	2	3	4	3	2	3	3	4	5	2	2	5	2	2	1	2	1	2	2	2	3	1	2
401	1	1	2	5	2	1	1	2	1	2	2	1	1	2	2	1	2	2	2	5	4	2	5	2	5	1	2	1	3	2	1	2	1	2	2	1	2	2	2	2	2
402	1	1	2	1	1	2	3	2	2	3	2	1	1	2	2	2	2	2	2	5	4	3	5	4	4	2	3	5	1	4	2	1	1	1	2	1	3	3	2	1	3
403	2	2	3	1	2	1	1	2	2	2	2	1	1	2	2	2	2	2	2	5	3	1	5	1	4	1	1	1	1	5	2	2	1	2	2	2	3	3	3	3	3
404	1	2	4	8	1	1	3	1	1	4	3	2	2	1	2	2	2	2	2	5	3	3	3	4	4	2	1	1	1	1	1	1	1	2	1	1	3	1	1	1	2
405	1	2	5	2	1	1	3	1	2	3	3	1	1	1	2	1	2	2	2	3	4	2	4	1	5	2	2	2	2	2	1	1	1	2	2	2	2	2	3	3	2
406	2	3	4	2	1	1	2	2	2	3	3	1	2	2	2	2	1	2	2	3	2	3	3	3	4	1	3	1	3	4	1	2	2	2	2	1	1	3	3	1	3
407	1	2	4	7	3	1	3	2	2	3	3	2	2	2	2	1	2	2	2	5	5	1	4	1	4	2	2	1	1	4	2	2	2	2	2	2	3	2	1	2	3
408	2	2	4	3	3	2	1	2	2	3	3	1	2	1	2	2	2	2	2	4	4	1	1	4	3	2	2	3	3	3	1	2	1	2	2	2	1	2	3	1	3
409	1	2	2	1	2	1	2	2	2	1	2	1	2	1	2	2	2	2	2	5	5	3	3	3	3	2	3	3	3	5	1	1	1	2	2	2	3	2	2	1	2
410	2	3	4	4	3	1	1	1	2	3	3	1	1	1	2	1	2	2	2	4	4	4	3	4	4	3	4	2	4	4	1	2	1	2	2	2	3	3	3	2	2
411	1	2	4	5	3	1	3	2	1	3	3	1	1	2	1	2	1	1	2	1	0	0	5	3	4	5	5	4	4	4	1	2	1	2	2	2	2	2	1	2	3
412	1	3	4	2	3	1	1	1	1	3	2	2	1	2	2	2	2	2	2	5	4	5	5	2	5	3	3	3	3	1	2	2	1	2	2	2	3	2	3	3	3
413	2	2	2	1	3	1	3	1	2	4	4	2	2	1	2	2	2	2	2	4	4	2	4	2	4	2	3	1	1	4	2	2	1	2	2	1	3	3	3	3	3
414	2	2	4	2	3	1	1	1	1	2	2	2	1	2	2	2	2	2	2	5	5	1	3	3	3	3	3	3	3	3	1	2	1	2	2	2	3	2	3	3	3
415	1	2	4	4	1	1	1	2	2	2	2	2	1	2	2	2	2	2	2	4	3	3	3	2	4	1	1	2	1	1	2	2	2	2	2	2	3	2	3	3	3
416	1	2	5	4	2	1	2	1	1	2	2	1	1	1	1	1	2	2	2	4	2	5	5	4	5	5	5	3	2	5	1	2	1	1	2	2	2	2	3	2	3
417	2	3	4	2	3	1	1	2	1	2	4	2	1	2	1	2	2	2	2	4	5	1	5	2	5	4	5	4	5	5	1	2	1	2	2	2	2	2	2	3	2
418	2	3	2	1	1	1	3	2	2	1	1	2	2	1	2	2	2	2	2	5	5	5	4	3	3	2	4	1	1	3	2	1	2	2	2	2	3	3	2	1	2
419	1	3	5	8	1	1	3	1	2	2	2	1	1	2	2	2	2	1	2	4	3	4	1	5	3	2	2	2	2	5	1	1	1	1	1	2	2	3	3	2	3
420	1	3	5	7	1	1	3	1	2	3	3	1	2	2	2	2	2	2	2	4	3	3	3	3	3	1	1	1	2	1	2	2	2	2	2	1	2	2	3	1	3
421	2	3	4	4	2	1	3	1	1	1	3	1	1	2	2	2	2	2	2	5	4	3	5	4	4	2	2	3	2	4	1	2	1	1	1	1	2	2	3	3	3
422	1	3	5	2	2	1	3	1	2	3	1	2	1	1	2	1	2	2	2	4	4	1	3	4	3	2	2	3	2	3	1	2	1	2	2	2	2	1	1	2	3
423	2	3	4	3	2	1	1	2	2	1	2	1	1	2	2	1	2	2	2	5	4	1	5	1	5	1	3	5	5	5	1	2	1	2	2	2	3	2	2	1	2
424	1	3	5	7	2	1	1	2	2	2	3	2	1	1	2	1	2	2	2	5	4	3	4	4	4	1	1	1	1	1	2	2	2	2	1	2	3	2	3	3	2
425	1	3	4	7	2	1	2	2	2	3	4	1	1	1	2	1	2	2	1	4	5	4	3	5	3	1	3	1	1	1	1	2	1	2	2	2	2	3	3	3	3
426	1	3	5	2	1	1	1	1	1	1	2	1	1	1	2	1	2	2	2	4	3	4	5	2	4	4	3	3	2	4	1	1	1	2	1	2	1	2	2	2	2
427	2	3	3	1	1	2	1	2	1	2	2	1	2	1	2	2	2	2	2	4	4	2	3	3	4	1	1	1	2	3	1	2	2	2	2	2	2	3	3	2	3
428	2	3	5	4	2	1	1	2	1	2	2	1	1	1	2	1	2	2	2	4	4	3	5	2	4	2	2	2	2	2	1	1	1	2	2	2	1	3	3	3	3
429	2	3	2	1	2	1	1	1	1	2	2	1	1	2	2	2	2	2	2	5	4	2	3	2	4	5	5	5	5	5	1	2	2	2	2	2	3	2	3	2	3
430	2	3	4	3	2	1	1	1	1	3	3	1	1	1	2	2	2	2	2	5	4	5	2	2	2	1	1	1	1	1	2	2	1	2	2	2	3	1	2	1	2
431	2	3	4	8	2	1	1	2	2	2	4	1	2	2	2	2	2	2	2	5	5	2	4	3	4	4	2	3	2	4	1	2	2	2	2	2	2	2	3	1	2
432	1	3	4	2	2	1	3	1	1	3	4	1	1	1	2	1	2	1	2	4	2	3	3	3	3	1	1	1	1	1	1	2	1	2	1	2	3	3	3	3	3
433	1	4	5	8	2	1	1	2	2	2	5	1	2	2	2	2	2	2	2	5	5	3	4	4	4	3	3	3	1	1	2	2	2	2	2	2	3	3	3	3	3
434	1	4	5	2	2	1	1	2	2	3	2	1	1	1	2	1	1	1	2	3	1	2	1	4	2	4	3	4	1	4	1	2	1	1	1	1	3	2	3	2	3
435	2	4	4	4	2	1	3	1	1	1	3	2	2	2	2	1	2	2	2	4	4	4	2	2	2	1	1	1	1	1	1	2	1	1	2	1	1	1	2	1	3
436	1	4	2	1	1	1	3	1	1	2	2	2	1	1	2	2	2	2	2	5	3	5	5	2	4	2	2	1	1	5	2	1	2	2	2	1	3	3	3	3	3
437	1	4	3	1	1	1	1	2	2	2	4	1	1	2	2	1	1	2	2	4	4	5	5	4	4	4	3	1	4	4	2	1	2	1	2	2	3	2	3	1	3
438	1	4	4	8	1	1	1	1	1	2	2	1	1	2	2	2	2	2	2	4	3	2	4	3	4	3	3	4	3	4	1	1	1	1	2	2	3	2	2	3	1
439	2	4	5	5	1	1	2	2	1	2	2	1	2	2	2	2	2	2	2	3	4	5	3	4	4	1	4	4	4	4	1	2	2	2	2	2	3	3	1	2	2
440	1	4	5	2	1	1	1	2	2	1	2	1	1	2	2	2	2	2	2	4	4	2	5	2	5	4	4	4	4	4	2	2	2	2	2	2	3	2	3	3	3
441	1	4	3	2	1	1	1	2	2	1	2	1	2	2	2	2	2	2	2	5	4	1	3	3	3	4	4	4	4	4	2	2	2	2	2	2	3	2	2	2	2
442	1	5	4	2	1	1	1	1	1	3	4	1	1	2	1	2	2	1	2	4	5	3	2	5	4	1	1	1	3	1	2	2	2	2	2	2	3	3	3	3	3
443	2	4	5	2	1	1	3	1	1	1	2	2	2	2	2	1	2	2	2	5	4	3	5	2	3	2	2	1	1	1	1	1	1	2	1	1	2	2	2	1	2
444	1	6	5	2	1	1	2	1	1	3	3	2	2	2	2	2	2	2	1	4	3	2	4	1	5	3	3	3	3	3	1	2	1	2	2	2	1	3	3	1	2
445	2	4	4	5	1	1	2	1	1	1	2	1	2	2	2	2	2	2	1	4	4	1	4	4	4	1	1	1	1	1	1	1	1	1	1	1	3	2	2	2	2
446	1	5	5	2	1	2	3	1	1	1	3	1	2	2	2	2	2	2	2	3	3	4	1	3	3	1	1	3	1	1	2	2	1	2	2	2	1	1	3	1	1
447	2	6	3	1	1	1	1	1	1	1	1	1	2	1	1	2	2	2	2	5	2	3	2	1	1	2	2	4	4	5	2	2	1	2	2	2	3	3	3	2	2
448	2	5	1	1	1	1	1	2	1	3	2	1	2	2	2	2	2	2	2	4	2	3	2	4	2	2	1	1	3	1	1	2	1	2	1	2	1	3	3	1	3
449	2	6	4	4	3	1	1	2	1	1	3	1	2	2	2	1	2	2	2	5	4	4	5	1	5	2	3	2	4	4	2	2	2	2	2	2	2	3	2	2	2
450	2	5	4	2	1	2	2	1	1	2	2	1	1	1	2	2	2	2	2	5	5	3	4	3	3	4	3	4	3	4	1	1	1	2	2	1	2	2	1	2	2
451	2	6	2	1	2	1	1	1	2	1	1	1	2	2	2	2	2	2	2	4	4	2	5	1	4	3	3	5	3	5	2	2	1	2	2	2	3	2	2	1	3
452	1	6	3	1	1	1	1	2	2	1	2	2	1	2	2	2	2	2	2	4	4	3	5	1	5	4	4	4	4	4	2	2	2	2	2	2	3	3	3	3	3
453	2	3	5	8	1	1	2	1	1	1	2	1	1	2	2	2	2	2	2	5	4	4	5	4	4	4	4	3	4	4	1	2	1	1	1	2	3	3	3	3	3
454	1	4	4	3	2	1	1	2	2	1	4	1	2	2	2	2	2	2	2	4	4	1	1	5	1	1	1	1	2	1	1	2	2	2	1	2	3	2	2	1	2
455	2	5	4	4	1	1	1	2	1	2	2	1	2	2	2	2	2	2	2	5	4	5	5	2	5	3	3	3	3	3	2	2	2	1	2	1	1	3	1	2	2
456	1	5	3	1	2	1	1	2	2	2	2	2	2	2	2	1	2	2	2	2	0	0	5	1	5	3	2	1	4	2	2	2	1	2	2	2	1	2	3	3	3
457	2	3	4	8	1	1	3	1	1	3	3	1	1	1	2	1	1	1	2	5	4	5	3	5	5	4	4	3	3	3	2	1	1	2	2	2	3	3	1	2	3
458	2	2	2	1	2	1	1	2	1	3	4	1	2	2	2	2	2	2	2	4	4	2	1	4	2	1	1	1	3	1	1	1	2	2	2	1	1	1	3	1	2
459	2	2	5	7	2	1	3	2	1	3	3	1	1	2	2	2	2	2	2	4	4	2	5	3	5	3	4	2	3	3	2	1	1	2	2	2	2	3	1	2	3
460	1	4	5	4	2	1	1	1	1	3	3	1	2	2	2	2	2	2	2	5	0	0	5	2	5	1	2	2	4	3	2	2	1	2	2	2	2	2	1	2	2
461	2	6	5	2	2	1	3	1	1	2	3	1	2	1	2	1	2	2	2	4	4	3	1	5	1	4	4	1	1	4	2	1	1	2	2	1	3	3	3	3	3
462	1	5	5	7	2	1	1	1	2	1	1	2	2	1	2	2	2	2	2	5	4	4	5	5	5	3	3	1	2	3	2	1	1	2	2	2	2	2	3	3	3
463	1	4	5	2	2	2	2	1	1	1	2	2	1	2	1	2	1	2	2	4	5	3	4	2	3	5	5	5	5	5	1	1	1	1	2	2	3	2	2	3	2
464	2	3	3	1	1	1	1	2	2	2	2	1	2	2	2	2	2	2	2	5	4	5	2	4	3	2	1	2	2	2	2	2	1	1	2	1	2	2	3	3	3
465	2	2	4	2	1	1	1	1	1	2	2	1	1	1	2	2	2	2	2	5	0	0	1	2	3	2	2	1	1	4	2	2	1	2	2	2	2	2	2	3	1
466	1	2	5	4	2	1	3	1	1	1	4	2	2	1	2	2	2	2	2	4	4	1	3	3	3	1	1	2	2	2	2	1	1	2	2	2	3	2	2	2	2
467	1	2	2	1	1	1	1	2	2	3	2	1	1	1	2	1	2	2	2	5	4	3	2	5	2	1	1	3	3	1	1	2	1	2	2	2	2	1	1	1	2
468	2	4	5	2	1	1	1	2	1	2	1	1	1	2	2	2	2	2	2	5	3	5	5	1	5	5	5	3	5	5	1	2	1	2	2	2	2	2	3	3	3
469	2	3	5	2	2	1	1	2	2	1	3	1	1	1	2	2	2	2	2	5	3	1	4	3	4	4	4	2	2	3	1	2	1	2	2	2	3	2	3	2	3
470	2	5	4	3	3	1	1	2	2	2	3	2	2	1	2	2	2	2	2	4	3	1	1	5	2	3	3	1	1	3	2	2	1	2	2	2	2	2	2	2	3
471	1	1	4	6	2	1	3	1	1	3	3	1	2	2	2	2	2	2	2	4	3	.	5	3	4	2	3	4	3	4	1	1	1	2	2	2	3	3	2	2	3
472	2	1	2	4	2	1	1	2	2	2	2	2	1	2	2	2	2	2	2	4	.	.	3	4	4	1	1	1	1	3	2	2	1	1	2	1	2	2	3	3	3
473	1	1	2	7	1	1	1	2	1	3	2	1	2	2	2	2	2	2	2	5	.	.	3	2	4	2	4	2	4	4	2	2	1	1	2	2	3	2	3	3	1
474	2	6	4	2	3	1	1	2	2	1	3	1	2	2	2	2	2	2	2	5	2	4	5	2	5	3	3	3	4	5	2	1	1	1	1	1	2	3	2	1	3
475	1	6	4	2	1	1	1	2	1	3	2	1	2	2	2	2	2	2	2	4	4	4	5	3	3	4	4	4	1	1	1	1	1	1	2	1	3	2	3	3	2
476	1	6	4	1	2	1	3	2	2	1	4	1	2	2	2	2	2	2	2	5	3	4	5	1	5	1	3	1	1	1	1	1	1	2	2	2	3	1	2	1	2
477	1	6	5	7	2	1	1	2	1	3	3	1	1	2	2	2	2	2	2	4	3	3	3	3	3	2	2	3	1	2	1	2	2	2	1	2	2	1	3	3	3
478	2	5	4	4	2	1	3	1	1	1	4	1	1	2	2	2	2	2	2	4	4	3	2	3	3	3	3	5	1	3	2	1	1	1	1	1	2	2	3	1	2
479	2	5	2	1	1	2	2	1	1	1	2	2	2	2	2	2	2	2	1	5	5	5	2	4	4	1	1	2	1	1	2	1	2	1	2	1	1	2	3	3	2
480	2	5	5	2	2	1	3	1	1	3	2	1	1	1	2	1	2	2	1	4	4	4	3	2	3	5	3	5	3	5	2	2	1	2	2	2	3	2	2	1	2
481	2	5	5	4	1	1	2	2	1	2	4	1	1	1	2	1	2	2	2	5	4	3	1	5	4	1	1	1	1	2	1	2	1	1	2	2	3	2	2	3	2
482	2	5	5	6	1	1	3	1	1	2	2	2	2	2	1	2	1	2	1	5	4	4	4	4	3	2	4	3	1	2	1	1	1	1	2	1	2	3	1	2	2
483	2	5	3	1	1	1	1	2	1	1	4	1	2	2	2	2	2	2	2	5	4	5	1	5	2	4	2	1	2	4	2	2	2	2	1	2	3	3	2	1	2
484	1	5	4	3	2	1	3	1	1	1	2	1	2	2	2	2	2	2	2	5	5	3	3	2	5	2	3	4	3	3	2	2	2	2	2	2	1	2	2	2	3
485	1	5	4	4	1	1	1	1	1	3	4	1	2	1	2	1	2	2	2	2	4	5	5	1	3	1	2	1	1	3	1	1	1	1	2	1	3	2	2	1	3
486	2	4	4	1	2	1	1	2	2	1	4	1	2	2	2	2	2	2	2	5	5	5	1	3	5	3	2	2	5	3	2	2	2	2	2	2	2	3	2	1	2
487	2	4	5	8	1	1	3	1	1	2	2	1	1	2	2	1	2	2	1	4	4	4	2	4	4	4	4	2	3	4	1	2	1	2	2	1	2	2	3	3	3
488	2	4	4	4	2	1	1	2	1	3	2	1	2	2	2	2	2	2	2	5	3	1	3	2	4	2	2	3	2	2	2	2	1	2	2	2	3	1	3	3	3
489	2	4	5	8	1	1	3	2	2	2	2	2	2	2	2	2	1	2	2	3	3	4	3	3	3	2	2	2	2	2	2	2	1	2	1	1	1	3	2	1	1
490	2	4	5	2	2	1	1	1	1	3	2	1	1	2	2	1	2	2	2	3	3	1	5	1	5	1	1	1	1	1	1	2	1	2	2	2	1	1	2	1	2
491	2	4	5	4	1	1	2	1	1	2	4	1	2	1	2	1	2	2	2	5	4	5	3	4	3	2	1	5	1	2	1	1	1	1	2	1	2	3	3	2	3
492	2	4	5	1	1	1	1	1	1	3	4	1	2	2	2	2	2	2	2	4	5	1	2	4	3	1	2	4	5	3	2	2	1	1	2	1	3	2	2	1	2
493	2	4	5	2	1	1	3	1	2	3	4	2	2	2	2	2	2	1	2	5	4	4	2	5	2	1	1	1	1	1	2	1	1	1	2	2	3	3	3	3	3
494	2	4	2	1	1	1	1	1	2	2	2	1	2	2	2	2	2	2	2	4	4	3	2	2	4	5	2	1	1	2	2	2	1	1	2	2	3	2	2	1	2
495	2	4	5	4	1	1	3	1	1	2	2	1	1	2	2	2	1	1	2	4	2	2	3	3	3	3	5	3	3	5	2	2	1	2	2	2	2	2	2	3	2
496	2	4	1	1	1	1	1	2	1	1	2	1	2	2	2	2	2	2	2	5	5	2	2	5	1	4	5	5	4	5	1	1	1	1	2	2	3	2	3	1	2
497	1	4	4	2	2	1	1	1	2	3	2	1	1	2	2	2	2	1	2	3	4	3	1	4	2	1	1	1	1	2	2	2	1	2	2	2	3	3	3	3	3
498	1	1	2	6	2	1	2	1	1	3	3	1	1	2	1	2	2	2	2	2	3	3	4	4	5	3	5	2	2	3	1	1	1	1	2	1	3	3	3	1	3
499	2	4	1	1	2	1	1	2	2	3	3	1	2	2	2	2	2	2	2	4	5	1	5	4	5	2	2	4	3	2	2	1	1	2	2	1	3	3	3	1	3
500	1	6	5	3	2	1	1	2	2	2	2	1	2	1	2	2	2	2	2	4	4	1	3	2	4	5	5	4	1	5	2	1	2	1	2	2	3	2	1	3	3
501	1	4	5	2	2	1	3	1	1	3	2	1	1	1	2	2	2	2	1	4	4	1	5	1	5	4	3	4	4	5	2	2	1	1	1	1	1	3	2	1	3
502	1	4	4	2	1	1	1	1	1	3	3	1	1	2	2	2	2	2	2	3	3	2	5	2	5	2	2	2	2	2	2	2	1	2	2	2	3	3	3	3	3
503	1	4	3	1	2	1	1	2	1	3	2	1	2	2	2	2	2	2	2	5	3	3	5	2	5	3	3	1	3	1	2	2	2	2	2	1	3	3	3	3	3
504	1	4	5	8	1	1	3	1	2	2	4	1	2	2	2	2	2	2	2	5	4	4	1	5	3	1	1	1	1	1	2	2	1	2	2	2	2	2	3	3	3
505	1	4	5	2	2	1	3	1	1	3	4	1	2	2	2	2	2	2	2	5	4	2	3	3	3	1	1	1	1	1	1	1	2	1	2	1	3	3	3	1	2
506	1	4	3	1	2	1	1	2	2	2	2	1	2	2	2	2	2	2	2	4	4	1	1	3	3	3	1	1	1	5	2	2	2	2	2	2	3	3	3	1	3
507	1	2	5	4	1	1	1	2	1	2	1	2	1	2	2	2	2	2	2	3	4	5	5	4	4	1	2	1	2	5	2	2	2	2	2	2	3	3	3	3	3
508	1	4	5	2	3	1	1	2	2	3	4	1	1	2	2	2	2	2	2	5	4	2	1	1	5	1	1	1	1	1	2	2	1	1	2	2	1	1	2	1	1
509	1	4	5	8	2	1	1	2	1	3	2	2	2	2	2	2	1	2	2	4	4	3	3	3	3	4	3	3	5	5	1	2	1	2	1	2	2	1	3	1	2
510	1	4	5	2	1	1	2	1	2	3	4	1	2	1	2	1	2	2	1	5	4	5	5	2	5	1	1	1	3	1	1	1	1	2	2	2	3	3	3	3	3
511	2	3	1	1	1	2	3	2	1	2	2	1	2	2	2	2	2	2	2	5	4	1	5	1	5	4	4	5	4	5	2	1	1	1	1	1	3	3	3	1	2
512	1	4	1	1	1	1	1	2	1	2	1	2	1	2	2	2	2	2	2	3	4	5	5	4	4	1	2	1	2	5	2	2	2	2	2	2	3	3	3	3	3
513	2	3	5	2	1	1	3	1	1	2	4	1	1	1	2	2	2	1	2	3	3	3	5	1	5	1	3	1	5	3	1	1	1	1	1	1	2	2	3	2	3
514	2	3	3	1	1	1	1	2	1	2	1	1	2	2	2	2	2	2	2	3	3	4	5	1	4	4	4	5	3	4	2	1	1	1	1	1	3	2	3	1	3
515	2	3	4	2	1	2	3	2	2	3	4	2	1	2	2	2	2	2	2	5	3	1	3	3	3	1	2	2	1	2	2	2	2	2	2	2	2	2	1	3	2
516	2	3	4	6	1	2	3	1	1	1	3	2	2	2	2	2	2	2	1	4	4	5	1	5	1	2	1	1	1	1	1	1	1	1	1	1	2	1	1	1	2
517	2	3	5	7	2	1	1	1	1	3	2	1	2	1	2	1	2	2	2	5	4	2	5	2	5	4	4	4	1	4	1	2	2	1	2	1	2	2	3	2	3
518	2	3	5	4	1	1	2	1	1	2	2	2	2	1	2	2	2	2	2	4	3	2	2	3	4	3	4	3	3	3	1	2	1	2	1	2	3	3	2	2	2
519	1	3	5	4	2	1	2	1	1	2	2	2	1	2	2	1	1	2	2	5	5	3	5	4	4	5	5	4	4	5	2	2	1	2	2	2	2	2	3	2	1
520	1	3	4	1	2	1	1	1	1	3	4	2	1	2	2	2	2	2	2	3	4	3	3	3	4	1	1	1	4	1	1	1	1	1	1	1	3	3	3	3	3
521	1	3	5	2	1	1	1	2	2	2	3	1	2	2	2	1	2	2	2	4	3	2	3	3	4	2	3	3	1	3	1	2	1	2	2	2	3	3	3	3	3
522	1	3	2	1	1	1	1	1	2	2	4	1	2	2	2	2	2	2	2	4	4	5	5	2	4	5	3	1	1	1	2	2	2	2	2	2	3	3	2	1	3
523	1	3	4	8	1	1	3	2	2	1	5	2	2	2	2	1	2	2	2	3	4	1	1	3	3	1	1	5	1	3	2	2	2	2	2	2	3	3	3	2	1
524	1	3	5	2	3	1	2	1	1	3	4	1	1	1	2	1	1	1	2	5	5	4	1	3	5	5	5	5	5	5	1	1	1	1	1	1	2	2	3	2	2
525	1	3	4	8	1	1	3	2	2	1	2	1	1	2	2	2	2	2	2	4	3	2	3	4	5	2	1	3	3	3	1	2	1	2	2	2	2	3	2	2	2
526	2	2	2	1	2	1	1	2	2	3	2	2	1	2	2	2	2	2	2	4	2	5	3	4	2	2	2	1	2	2	2	1	2	1	2	2	3	3	3	1	3
527	2	2	2	7	2	1	1	2	2	2	4	1	1	1	1	2	2	2	2	5	5	2	4	3	4	3	4	4	4	4	2	2	1	2	2	1	2	2	3	2	2
528	2	2	2	1	1	1	3	1	1	3	2	2	1	2	2	2	2	2	2	4	5	5	5	4	5	4	4	4	4	4	2	2	2	1	2	2	3	2	3	2	2
529	2	2	2	1	1	2	1	2	1	4	2	1	2	2	2	2	2	2	2	5	4	1	1	5	2	1	1	2	1	1	2	2	2	2	2	2	3	3	3	3	3
530	2	2	2	1	2	1	1	2	2	2	2	1	2	2	2	1	2	2	2	5	4	5	5	2	4	5	3	4	2	5	1	1	2	1	2	1	3	1	2	2	3
531	1	2	4	4	1	1	3	1	1	3	2	2	1	1	1	1	2	2	2	3	3	3	2	4	4	3	3	5	2	3	2	1	1	2	1	2	1	2	3	1	3
532	1	2	2	6	2	1	2	2	1	2	3	1	1	1	1	2	2	2	2	5	4	2	4	3	4	2	2	2	3	3	1	1	1	1	1	1	2	3	3	2	2
533	1	2	3	6	3	1	2	1	1	2	2	2	2	2	1	2	2	2	2	4	4	3	3	2	5	3	5	2	1	4	1	1	1	1	1	1	2	1	2	2	2
534	1	2	4	2	2	1	3	2	2	2	4	1	2	2	2	2	2	2	2	3	2	2	5	4	5	1	2	3	3	4	1	2	2	2	2	1	3	2	3	3	3
535	1	2	5	7	2	1	3	2	1	3	2	1	1	1	1	2	2	2	2	5	5	3	2	4	3	2	3	1	2	2	1	1	1	2	2	2	2	2	3	3	2
536	1	2	4	3	1	1	1	2	2	2	1	1	1	2	2	2	2	2	2	5	5	2	1	3	4	1	2	5	3	5	2	2	2	2	2	2	2	1	2	1	2
537	1	2	5	2	2	2	3	1	1	2	3	1	1	1	2	1	1	1	2	5	4	1	2	5	4	2	2	1	1	1	1	1	1	2	2	1	1	2	3	2	3
538	1	2	5	2	2	1	1	2	2	2	2	1	2	2	2	2	2	2	2	5	4	3	5	2	5	2	4	3	4	4	2	2	2	2	2	2	3	2	3	3	3
539	1	2	4	6	3	1	3	1	1	3	4	1	1	2	1	2	2	2	2	3	2	1	1	5	2	1	1	1	1	2	1	1	1	1	2	1	2	2	2	2	2
540	1	1	4	1	1	1	1	1	2	2	2	2	2	2	2	1	2	2	2	5	4	2	5	4	5	4	4	4	4	4	2	2	2	2	2	2	2	3	3	2	3
541	1	1	4	2	1	2	3	1	2	2	2	1	2	1	2	2	2	2	2	4	4	3	3	4	2	1	2	2	2	3	2	2	2	2	2	2	3	2	3	1	3
542	1	1	4	4	3	1	3	1	2	3	3	1	1	1	2	2	2	2	2	5	5	1	5	2	4	2	2	3	2	2	2	2	1	2	2	2	3	2	2	1	2
543	1	1	2	6	3	1	2	1	1	2	3	1	1	1	1	2	2	2	2	5	3	3	3	4	4	4	5	5	2	5	1	1	1	1	1	1	2	2	2	2	2
544	2	1	2	4	2	1	3	2	2	2	5	1	2	2	2	2	2	2	2	5	4	1	5	2	4	5	5	5	5	5	1	2	1	2	2	2	2	2	1	2	3
545	2	1	4	7	2	2	3	2	1	2	3	1	1	1	2	1	2	1	2	4	4	4	4	4	3	2	1	1	2	1	2	1	1	2	1	2	2	3	2	1	2
546	2	1	2	1	2	1	1	2	2	3	3	2	2	2	2	1	2	2	2	3	2	3	4	3	4	2	2	2	2	2	2	2	2	2	2	2	3	2	3	3	2
547	2	4	5	2	2	1	1	2	1	2	4	1	1	2	2	1	2	2	2	4	4	1	3	4	2	2	2	3	2	5	2	2	2	2	2	2	2	2	3	2	3
548	2	4	4	8	1	1	3	1	1	2	2	1	1	2	2	2	2	2	2	5	3	2	3	4	4	3	3	3	3	3	1	1	1	1	2	1	2	1	2	1	2
549	2	4	2	2	1	1	3	1	1	3	2	1	1	1	2	1	2	2	2	5	4	1	5	2	5	1	3	3	1	3	2	2	1	2	2	2	3	3	3	1	3
550	2	4	4	2	1	1	1	2	1	1	3	1	1	1	2	2	2	2	2	4	3	2	3	4	3	2	2	2	4	3	1	2	1	2	2	2	2	2	3	1	2
551	2	4	2	1	1	1	3	1	1	1	1	1	1	2	2	1	2	2	2	5	5	3	3	3	4	3	3	4	4	3	2	1	1	2	2	1	3	3	2	3	2
552	2	4	4	2	2	1	3	2	1	3	3	1	2	2	2	2	2	2	2	2	2	3	3	4	2	2	2	3	2	5	2	2	1	2	2	2	3	3	3	1	3
553	1	4	5	7	3	1	3	2	2	3	4	1	1	1	2	1	1	2	2	4	4	2	1	4	2	3	3	3	2	3	2	2	2	2	2	2	3	3	3	3	3
554	2	3	5	2	2	1	3	1	2	2	2	1	2	2	2	2	2	2	2	5	4	2	1	5	3	1	1	1	1	1	1	1	1	2	2	2	3	3	3	3	3
555	2	3	4	8	2	1	1	1	2	1	3	1	2	2	2	2	2	2	2	3	4	1	3	3	3	3	3	3	3	3	2	2	2	2	2	2	2	2	2	2	2
556	1	5	5	7	2	1	1	1	1	3	2	1	1	2	2	1	2	2	2	4	4	4	4	3	4	1	1	3	3	2	2	2	1	2	2	2	3	3	3	3	3
557	1	4	5	4	3	1	1	2	1	3	3	1	1	2	2	2	2	1	2	4	2	5	5	4	5	3	5	5	5	5	1	2	1	2	1	2	2	2	2	3	2
558	2	2	4	8	3	1	1	2	2	2	2	2	1	2	2	2	2	2	2	5	5	1	5	1	5	5	3	5	5	3	2	2	1	2	2	2	3	2	3	1	2
559	1	6	2	1	2	1	1	2	2	3	3	2	2	2	2	1	2	2	2	5	5	1	3	4	3	4	4	5	3	5	2	2	2	2	2	2	3	2	3	3	2
560	1	4	2	1	2	1	1	2	2	2	2	1	1	1	2	2	2	2	1	4	3	3	5	4	5	2	3	4	3	4	1	2	1	2	2	2	3	3	3	1	3
561	1	3	2	1	2	1	1	2	2	5	4	2	2	2	2	1	2	2	2	1	.	.	1	4	2	1	1	2	1	1	2	2	2	2	2	1	3	2	2	1	2
562	2	4	3	1	2	1	1	1	2	2	4	2	2	1	2	2	2	2	2	5	4	4	5	2	4	1	1	1	1	1	2	2	2	2	2	2	3	3	3	3	3
563	1	4	2	1	2	1	1	2	2	2	2	2	1	2	2	1	2	2	2	3	4	1	1	2	2	5	5	1	1	5	2	2	2	2	2	2	3	3	3	3	3
564	2	3	1	1	1	1	1	2	2	3	4	1	1	2	2	2	2	2	2	5	4	1	1	5	1	1	1	1	1	1	2	1	1	2	2	1	1	1	2	1	2
565	2	5	2	1	1	1	1	1	1	3	2	1	1	1	2	2	2	1	2	5	4	2	5	2	4	2	5	4	4	2	1	1	1	1	1	2	2	2	3	3	2
566	1	2	5	6	2	1	2	1	1	3	3	1	1	1	1	1	2	1	2	4	3	3	5	3	5	2	2	2	4	3	1	1	1	1	1	1	2	2	1	2	2
567	2	5	5	6	2	1	1	2	2	1	2	1	1	2	1	2	2	2	2	3	4	1	5	4	5	5	5	5	5	5	2	2	1	1	1	2	2	2	2	2	2
568	2	3	5	2	2	1	1	1	1	2	2	2	1	2	2	2	2	2	2	4	4	1	5	3	3	4	4	4	2	5	1	2	1	2	2	2	2	2	3	3	3
569	2	5	5	4	2	1	1	2	2	2	2	1	2	2	2	2	2	2	2	5	.	.	5	1	5	2	2	1	1	2	2	2	2	2	2	2	1	2	3	2	2
570	1	5	4	3	2	1	1	1	1	2	2	1	2	2	2	2	2	2	2	4	4	3	4	3	3	2	3	4	4	5	1	2	1	2	2	2	2	2	3	3	2
		Sex			Education			Education area			Religion			In what area do you reside TODAY?			Involvement with animal production
		1	Female		1	elementary School		1	None		1	Religious practitioner		1	Urban		1	no involvement
		2	Male		2	high school		2	Humane and social sciences		2	Religious non-practitioner		2	rural		2	some involvement
					3	technical course		4	Exact sciences		3	Non religious					3	grew up in a farming environment
					4	higher education		6	Biological sciences
					5	PG		7	Health Sciences
								8	other
		Have you visited a pig production farm?			Have you ever watched any documentary or video on the Internet, television, etc., showing how a pig farm works?			In your opinion, science and technology brings more harms or benefits to humanity?			If a new technology offers benefits, it should be used even if its consequences are not well known			sources of information on animal production (TV - rural programs, Internet, university or school, friends, animal product advertising, non-governmental organizations (NGO) campaigns)
		1	Yes		1	Yes		1	Only benefits		1	totally agree		1	yes
		2	No		2	no		2	more benefits		2	agree in part		2	no
								3	both benefits and harms		3	disagree in part
								4	more harm than benefit		4	totally disagree
								5	only harm		5	Dont know
		how many times a week they ate meat			how important eating meat is for you			Do you consider the welfare of animals when eating meat						It is acceptable to produce pork meat using the gene editing technology described above			Risks			Benefits
		1	never		0	vegetarian		0	vegetarian					1	totally unacceptable		1	No risk		1	no
		2	1 to 2 times		1	non important		1	never					2	unacceptable		2	little risk		2	little
		3	3 to 4 times		2	little important		2	little					3	intermediary		3	intermediary		3	intermediary
		4	5 to 7 times		3	indiferent		3	sometimes					4	acceptable		4	some risk		4	some
		5	up to 7		4	importan		4	many					5	totally acceptable		5	high risk		5	high
					5	very important		5	always
		Meat produced by pigs fed with diets containing transgenic components										Meat from non-castrated pigs slaughtered after puberty may present boar taint
		Microorganisms genetically modified to improve their efficiency for production of fermented food for human consumption										Surgical castration of pigs without pain control is the most common technique in Brazil
		Please, for the purpose of validating this questionnaire, check option 4										Most pigs and poultry feeds used in Brazil are produced with transgenic soy and corn
		Meat produced in vitro from pig stem cells										Please, for purposes of validating this questionnaire, choose the option 'did not know'
		Vegetables genetically modified to contain higher concentrations of nutrients for food										Vaccines used to stimulate the body to produce antibodies do not leave residues in animal products
		Pigs genetically modified to produce more meat for human consumption										All male pigs slaughtered in Brazil are castrated
		1	totally unacceptable									Genetic modifications can be induced in animals through biotechnologies to improve various characteristics, such as heat resistance, protein production or disease resistance
		3	intermediary
		5	totally acceptable									1	aware
												2	not aware
		Ordinary tomatoes do not contain genes, while genetically modified tomatoes do
		By eating a genetically modified food, a person's genes could also become modified
		It is possible to transfer animal genes into plants
		Genetically modified animals are always bigger than ordinary ones
		Pigs modified with genes from a fish would probably taste fishy
			1	True
			2	False
			3	Do not know
